# Supplementary material for: High‐resolution quantitative trait loci mapping and pyramiding effects of candidate genes for plant height in soybean
Source: Plant Genome. 2026 Feb 24;19(1):e70207. doi: 10.1002/tpg2.70207 (PMC12930336; doi:10.1002/tpg2.70207)
Supplement: Supplementary file 2 — Table S1 The primers used in qPCR analysis for Dt1, Dt2, and TCP13. Table S2 All QTL for soybean plant height across five environments. Table S3 List of genes within the genomic regions of plant‐height associated QTL, qPH6‐1, qPH18 and qPH19‐2. Table S4 Missense and upstream SNPs within the genomic regions of plant‐height associated QTL, qPH6‐1, qPH18, and qPH19‐2. Table S5 The expression profiles of candidate genes for plant height within qPH6‐1, qPH18 and qPH19‐2 intervals. [file TPG2-19-e70207-s001.xlsx]

## Sheet: Table S1
Table S1 The primers used in qPCR analysis for Dt1, Dt2, and TCP13
Primer name	Primer sequence (5'-3')
qDt1-F	CCTGGCCCTAGTGACCCTTA
qDt1-R	TGCGAATTTGCGTGTGTTGA
qDt2-F	CACACAACGGCCCAGAAACT
qDt2-R	GGGACTGTTTGAGCCTCACC
qTCP13-F	CAGCAGCAACCATAGCCAAC
qTCP13-R	GCCTGCATAGAGCCACAGTA
qGmActin-F	CGGTGGTTCTATCTTGGCATC
qGmActin-R	GTCTTTCGCTTCAATAACCCTA

## Sheet: Table S2
Table S2. All QTL for soybean plant height across five environments
QTL	Environment	Chr.	Left marker	Right marker	LOD	PVE(%)	Add	Position (cM)
qPH4	2021SY	4	bin833	bin834	4.54	3.95	3.67	13
qPH5	2021SY	5	bin1160	bin1159	3.14	2.73	-3.07	94
	2022BPC	5	bin1160	bin1159	3.09	0.97	-3.91	94
qPH6-1	2021SY	6	bin1429	bin1428	10.2	9.69	-5.76	126
	2020SY	6	bin1430	bin1429	10.91	5.22	-5.78	125
	2022BPC	6	bin1431	bin1430	62.68	32.87	-26.65	124
qPH6-2	2021CP	6	bin1445	bin1443	4.47	8.36	-5.53	85
qPH6-3	2023CP	6	bin1471	bin1472	6.26	9.51	-6.66	67
qPH11-1	2020SY	11	bin2600	bin2598	3.02	1.32	2.9	168
qPH11-2	2022BPC	11	bin2608	bin2609	3.06	0.96	3.88	155
qPH11-3	2021SY	11	bin2732	bin2731	4.03	3.51	-3.46	52
qPH16	2021CP	16	bin3875	bin3876	2.62	3.42	3.56	6
qPH18	2023CP	18	bin4544	bin4545	5.47	8.19	-6.18	187
	2022BPC	18	bin4548	bin4549	5.37	1.68	-5.13	188
	2020SY	18	bin4551	bin4552	9.11	4.29	-5.23	190
qPH19-1	2020SY	19	bin4799	bin4800	39.35	26.98	-13.19	124
qPH19-2	2021SY	19	bin4811	bin4812	28.35	33.88	10.84	136
	2021CP	19	bin4811	bin4812	7.28	10.16	6.11	136
	2023CP	19	bin4813	bin4814	14.89	26.02	11.1	137
	2022BPC	19	bin4813	bin4814	34.43	16.53	16.23	137
	2020SY	19	bin4814	bin4815	34.39	21.89	12.02	138
qPH19-3	2023CP	19	bin4823	bin4824	6.04	9.09	6.52	145
QTL was designated as "qPH" (PH- representing plant height, followed by the chromosome number and their order); Chr. - chromosome; PVE- phenotypic variation explained; cM - centimorgan; Add - additive effect

## Sheet: Table S3
Table S3. List of genes within the genomic regions of plant-height associated QTL, qPH6-1, qPH18 and qPH19-2
QTL	Gene list
qPH6-1	Glyma.06G204000	Glyma.06G204600	Glyma.06G205200	Glyma.06G205800	Glyma.06G206400
	Glyma.06G204100	Glyma.06G204700	Glyma.06G205300	Glyma.06G205900	Glyma.06G206500
	Glyma.06G204200	Glyma.06G204800	Glyma.06G205400	Glyma.06G206000	Glyma.06G206600
	Glyma.06G204300	Glyma.06G204900	Glyma.06G205500	Glyma.06G206100	Glyma.06G206700
	Glyma.06G204400	Glyma.06G205000	Glyma.06G205600	Glyma.06G206200
	Glyma.06G204500	Glyma.06G205100	Glyma.06G205700	Glyma.06G206300
qPH-18	Glyma.18G271000	Glyma.18G273800	Glyma.18G276600	Glyma.18G279400	Glyma.18G282200
	Glyma.18G271100	Glyma.18G273900	Glyma.18G276700	Glyma.18G279500	Glyma.18G282300
	Glyma.18G271200	Glyma.18G274000	Glyma.18G276800	Glyma.18G279600	Glyma.18G282400
	Glyma.18G271300	Glyma.18G274100	Glyma.18G276900	Glyma.18G279700	Glyma.18G282500
	Glyma.18G271400	Glyma.18G274200	Glyma.18G277000	Glyma.18G279800	Glyma.18G282600
	Glyma.18G271500	Glyma.18G274300	Glyma.18G277100	Glyma.18G279900	Glyma.18G282700
	Glyma.18G271600	Glyma.18G274400	Glyma.18G277200	Glyma.18G280000	Glyma.18G282800
	Glyma.18G271700	Glyma.18G274500	Glyma.18G277300	Glyma.18G280100	Glyma.18G282900
	Glyma.18G271800	Glyma.18G274600	Glyma.18G277400	Glyma.18G280200	Glyma.18G283000
	Glyma.18G271900	Glyma.18G274700	Glyma.18G277500	Glyma.18G280300	Glyma.18G283100
	Glyma.18G272000	Glyma.18G274800	Glyma.18G277600	Glyma.18G280400	Glyma.18G283200
	Glyma.18G272100	Glyma.18G274900	Glyma.18G277700	Glyma.18G280500	Glyma.18G283300
	Glyma.18G272200	Glyma.18G275000	Glyma.18G277800	Glyma.18G280600	Glyma.18G283400
	Glyma.18G272300	Glyma.18G275100	Glyma.18G277900	Glyma.18G280700	Glyma.18G283500
	Glyma.18G272400	Glyma.18G275200	Glyma.18G278000	Glyma.18G280800	Glyma.18G283600
	Glyma.18G272500	Glyma.18G275300	Glyma.18G278100	Glyma.18G280900	Glyma.18G283700
	Glyma.18G272600	Glyma.18G275400	Glyma.18G278200	Glyma.18G281000	Glyma.18G283800
	Glyma.18G272700	Glyma.18G275500	Glyma.18G278300	Glyma.18G281100	Glyma.18G283900
	Glyma.18G272800	Glyma.18G275600	Glyma.18G278400	Glyma.18G281200	Glyma.18G284000
	Glyma.18G272900	Glyma.18G275700	Glyma.18G278500	Glyma.18G281300	Glyma.18G284100
	Glyma.18G273000	Glyma.18G275800	Glyma.18G278600	Glyma.18G281400	Glyma.18G284200
	Glyma.18G273100	Glyma.18G275900	Glyma.18G278700	Glyma.18G281500	Glyma.18G284300
	Glyma.18G273200	Glyma.18G276000	Glyma.18G278800	Glyma.18G281600	Glyma.18G284400
	Glyma.18G273300	Glyma.18G276100	Glyma.18G278900	Glyma.18G281700	Glyma.18G284500
	Glyma.18G273400	Glyma.18G276200	Glyma.18G279000	Glyma.18G281800	Glyma.18G284600
	Glyma.18G273500	Glyma.18G276300	Glyma.18G279100	Glyma.18G282000	Glyma.18G284700
	Glyma.18G273600	Glyma.18G276400	Glyma.18G279200	Glyma.18G281900	Glyma.18G284800
	Glyma.18G273700	Glyma.18G276500	Glyma.18G279300	Glyma.18G282100
qPH19-2	Glyma.19G191100	Glyma.19G192800	Glyma.19G194500	Glyma.19G196200	Glyma.19G197900
	Glyma.19G191200	Glyma.19G192900	Glyma.19G194600	Glyma.19G196300	Glyma.19G198000
	Glyma.19G191300	Glyma.19G193000	Glyma.19G194700	Glyma.19G196400	Glyma.19G198100
	Glyma.19G191400	Glyma.19G193100	Glyma.19G194800	Glyma.19G196500	Glyma.19G198200
	Glyma.19G191500	Glyma.19G193200	Glyma.19G194900	Glyma.19G196600	Glyma.19G198300
	Glyma.19G191600	Glyma.19G193300	Glyma.19G195000	Glyma.19G196700	Glyma.19G198400
	Glyma.19G191700	Glyma.19G193400	Glyma.19G195100	Glyma.19G196800	Glyma.19G198500
	Glyma.19G191800	Glyma.19G193500	Glyma.19G195200	Glyma.19G196900	Glyma.19G198600
	Glyma.19G191900	Glyma.19G193600	Glyma.19G195300	Glyma.19G197000	Glyma.19G198700
	Glyma.19G192000	Glyma.19G193700	Glyma.19G195400	Glyma.19G197100	Glyma.19G198800
	Glyma.19G192100	Glyma.19G193800	Glyma.19G195500	Glyma.19G197200	Glyma.19G198900
	Glyma.19G192200	Glyma.19G193900	Glyma.19G195600	Glyma.19G197300	Glyma.19G199000
	Glyma.19G192300	Glyma.19G194000	Glyma.19G195700	Glyma.19G197400	Glyma.19G199100
	Glyma.19G192400	Glyma.19G194100	Glyma.19G195800	Glyma.19G197500	Glyma.19G199200
	Glyma.19G192500	Glyma.19G194200	Glyma.19G195900	Glyma.19G197600	Glyma.19G199300
	Glyma.19G192600	Glyma.19G194300	Glyma.19G196000	Glyma.19G197700
	Glyma.19G192700	Glyma.19G194400	Glyma.19G196100	Glyma.19G197800

## Sheet: Table S4
Table S4. Missense and upstream SNPs within the genomic regions of plant-height associated QTL, qPH6-1, qPH18, and qPH19-2
QTL	Gene	Functional annotation	Physical position	Ref	Alt	Variant
qPH6-1	Glyma.06G204000	/	19152255	G	T	nonsynonymous
	Glyma.06G204300	TCP family transcription factor	19209676	T	C	upstream_gene_variant
			19209832	T	A	upstream_gene_variant
			19212609	C	G	nonsynonymous
			19212986	C	T	nonsynonymous
	Glyma.06G206300	Basic helix-loop-helix family protein	19781043	C	T	nonsynonymous
			19781911	G	C	upstream_gene_variant
qPH-18	Glyma.18G271000	Malectin/receptor-like protein kinase family protein	55447205	A	C	nonsynonymous
			55447216	T	A	nonsynonymous
			55447220	T	A	nonsynonymous
			55447228	T	C	nonsynonymous
			55447246	C	G	nonsynonymous
			55447249	C	T	nonsynonymous
			55447256	G	C	nonsynonymous
			55447257	T	C	nonsynonymous
			55447267	T	A	nonsynonymous
			55447718	G	C	nonsynonymous
			55447727	A	G	nonsynonymous
			55447730	G	C	nonsynonymous
			55447753	G	A	nonsynonymous
			55447767	C	A	nonsynonymous
			55447782	C	T	nonsynonymous
			55447813	T	C	nonsynonymous
			55447822	G	T	nonsynonymous
			55447833	G	C	nonsynonymous
			55447869	C	T	nonsynonymous
	Glyma.18G271100	Malectin/receptor-like protein kinase family protein	55456631	T	A	nonsynonymous
			55456636	C	G	nonsynonymous
			55456640	T	G	nonsynonymous
			55456647	G	A	nonsynonymous
			55456650	G	C	nonsynonymous
			55456658	A	T	nonsynonymous
			55456661	T	C	nonsynonymous
			55456667	A	T	nonsynonymous
			55456676	C	T	nonsynonymous
			55456730	T	A	nonsynonymous
			55456731	G	T	nonsynonymous
			55456740	A	G	nonsynonymous
			55456743	C	G	nonsynonymous
			55457162	C	T	nonsynonymous
			55457170	G	A	nonsynonymous
			55457172	C	T	nonsynonymous
			55457356	G	A	nonsynonymous
			55457358	C	T	nonsynonymous
			55457367	C	A	nonsynonymous
			55457406	C	T	nonsynonymous
			55457499	C	T	nonsynonymous
			55457537	T	G	nonsynonymous
			55457556	C	T	nonsynonymous
			55457610	C	G	nonsynonymous
			55457649	G	A	nonsynonymous
			55457673	T	C	nonsynonymous
			55457678	T	C	nonsynonymous
			55457712	A	G	nonsynonymous
			55457760	C	A	nonsynonymous
			55457786	C	T	nonsynonymous
			55457868	T	C	nonsynonymous
			55457937	C	A	nonsynonymous
			55458006	T	C	nonsynonymous
			55458014	T	C	nonsynonymous
			55458016	G	T	nonsynonymous
			55458038	G	A	nonsynonymous
			55458059	A	G	nonsynonymous
			55458382	T	A	nonsynonymous
			55458394	G	A	nonsynonymous
	Glyma.18G271200	Malectin/receptor-like protein kinase family protein	55465701	G	A	upstream_gene_variant
			55466248	G	A	upstream_gene_variant
			55466258	A	T	upstream_gene_variant
			55466277	C	G	upstream_gene_variant
			55466326	A	T	upstream_gene_variant
			55466372	C	T	upstream_gene_variant
			55466385	T	C	upstream_gene_variant
			55466399	C	T	upstream_gene_variant
			55466412	G	T	upstream_gene_variant
			55466415	G	T	upstream_gene_variant
			55466422	A	C	upstream_gene_variant
			55466432	G	A	upstream_gene_variant
			55468005	G	A	nonsynonymous
			55468487	T	C	nonsynonymous
			55468495	G	A	nonsynonymous
			55468932	G	A	nonsynonymous
			55468985	T	C	nonsynonymous
			55468989	G	C	nonsynonymous
			55469071	C	A	stop_gained
			55469073	G	A	nonsynonymous
			55469096	A	G	nonsynonymous
	Glyma.18G271300	Malectin/receptor-like protein kinase family protein	55471005	T	A	upstream_gene_variant
			55471115	G	A	upstream_gene_variant
			55471194	C	T	upstream_gene_variant
			55471202	A	T	upstream_gene_variant
			55471220	C	T	upstream_gene_variant
			55471266	A	G	upstream_gene_variant
			55471332	A	G	upstream_gene_variant
			55471342	A	G	upstream_gene_variant
			55471473	C	A	upstream_gene_variant
			55471544	A	C	upstream_gene_variant
			55471576	G	A	upstream_gene_variant
			55471672	A	T	upstream_gene_variant
			55471757	T	G	upstream_gene_variant
			55471844	C	A	upstream_gene_variant
			55472584	A	T	nonsynonymous
			55472615	T	C	nonsynonymous
			55472620	C	T	nonsynonymous
			55472624	A	C	nonsynonymous
			55472713	T	C	nonsynonymous
			55472758	C	T	nonsynonymous
			55472779	A	T	nonsynonymous
			55472966	C	A	nonsynonymous
			55472996	C	T	nonsynonymous
			55473023	C	T	nonsynonymous
			55473092	G	T	nonsynonymous
			55473281	T	A	stop_gained
			55473301	C	A	nonsynonymous
			55473661	G	T	nonsynonymous
	Glyma.18G271400	Malectin/receptor-like protein kinase family protein	55475012	C	T	upstream_gene_variant
			55475019	T	C	upstream_gene_variant
			55475023	T	A	upstream_gene_variant
			55475041	A	T	upstream_gene_variant
			55475282	G	T	upstream_gene_variant
			55475456	G	A	upstream_gene_variant
			55475457	A	G	upstream_gene_variant
			55475474	C	T	upstream_gene_variant
			55475489	G	C	upstream_gene_variant
			55475499	G	A	upstream_gene_variant
			55475649	T	A	upstream_gene_variant
			55475732	C	T	upstream_gene_variant
	Glyma.18G271500	Malectin/receptor-like protein kinase family protein	55479161	G	T	upstream_gene_variant
			55479192	T	C	upstream_gene_variant
			55479246	C	T	upstream_gene_variant
			55479268	C	T	upstream_gene_variant
			55479413	T	C	upstream_gene_variant
			55479439	A	C	upstream_gene_variant
			55479479	G	A	upstream_gene_variant
			55479554	C	A	upstream_gene_variant
			55479798	T	C	upstream_gene_variant
			55479840	T	G	upstream_gene_variant
			55479848	T	C	upstream_gene_variant
			55479907	T	C	upstream_gene_variant
			55479940	G	A	upstream_gene_variant
			55479959	A	G	upstream_gene_variant
			55479967	C	A	upstream_gene_variant
			55480026	C	T	upstream_gene_variant
			55480065	G	A	upstream_gene_variant
			55480076	A	C	upstream_gene_variant
			55480605	A	C	nonsynonymous
			55480611	G	A	nonsynonymous
			55480637	C	T	nonsynonymous
			55481226	T	C	nonsynonymous
	Glyma.18G271600	anthocyanin 5-aromatic acyltransferase 1	55484460	A	G	upstream_gene_variant
	Glyma.18G271900	COBRA-like extracellular glycosyl-phosphatidyl inositol-anchored protein family	55495751	A	G	nonsynonymous
			55496023	C	A	nonsynonymous
	Glyma.18G272000	COBRA-like extracellular glycosyl-phosphatidyl inositol-anchored protein family	55502196	A	T	upstream_gene_variant
			55502449	A	T	upstream_gene_variant
			55503008	T	A	upstream_gene_variant
			55506664	G	A	nonsynonymous
	Glyma.18G272100	COBRA-like extracellular glycosyl-phosphatidyl inositol-anchored protein family	55507630	A	G	nonsynonymous
			55510018	A	G	upstream_gene_variant
			55510610	C	T	upstream_gene_variant
			55510613	C	T	upstream_gene_variant
			55510709	C	T	upstream_gene_variant
	Glyma.18G272200	reversibly glycosylated polypeptide 2	55516218	T	A	nonsynonymous
			55516426	C	T	nonsynonymous
			55517021	A	C	nonsynonymous
			55518606	T	C	upstream_gene_variant
			55519107	A	T	upstream_gene_variant
	Glyma.18G272300	brassinosteroid-6-oxidase 2	55528723	T	A	upstream_gene_variant
			55529093	A	G	upstream_gene_variant
			55529140	C	G	upstream_gene_variant
			55529153	C	A	upstream_gene_variant
			55529198	C	A	upstream_gene_variant
			55529286	G	T	upstream_gene_variant
			55529336	G	A	upstream_gene_variant
			55529383	T	C	upstream_gene_variant
			55529400	T	A	upstream_gene_variant
			55529437	C	T	upstream_gene_variant
			55529450	C	T	upstream_gene_variant
			55529462	A	C	upstream_gene_variant
	Glyma.18G272400	B12D protein	55552164	G	T	stop_gained
			55552592	A	T	upstream_gene_variant
			55552715	A	G	upstream_gene_variant
			55552725	G	A	upstream_gene_variant
			55552896	A	G	upstream_gene_variant
			55552931	T	C	upstream_gene_variant
			55553135	A	C	upstream_gene_variant
			55553200	G	T	upstream_gene_variant
	Glyma.18G272500	Malectin/receptor-like protein kinase family protein	55556197	T	A	nonsynonymous
			55556236	A	T	nonsynonymous
			55556420	T	C	nonsynonymous
			55556422	A	C	nonsynonymous
			55556426	T	C	nonsynonymous
			55556431	T	C	nonsynonymous
			55556433	T	A	nonsynonymous
			55556437	G	A	nonsynonymous
			55556440	A	G	nonsynonymous
			55556447	C	T	nonsynonymous
	Glyma.18G272700	Malectin/receptor-like protein kinase family protein	55565836	A	G	upstream_gene_variant
			55565934	C	T	upstream_gene_variant
			55565957	T	A	upstream_gene_variant
			55566152	T	C	upstream_gene_variant
			55566234	A	T	upstream_gene_variant
			55566235	A	G	upstream_gene_variant
			55566384	C	T	upstream_gene_variant
			55566385	G	A	upstream_gene_variant
			55566480	C	T	upstream_gene_variant
			55566488	A	G	upstream_gene_variant
			55566548	A	T	upstream_gene_variant
			55566596	C	T	upstream_gene_variant
			55566712	G	A	upstream_gene_variant
	Glyma.18G272800	Malectin/receptor-like protein kinase family protein	55570967	A	C	nonsynonymous
			55571004	T	G	nonsynonymous
			55571136	A	G	nonsynonymous
			55571180	C	T	nonsynonymous
			55571214	A	C	nonsynonymous
			55571978	G	A	nonsynonymous
			55572531	G	A	upstream_gene_variant
			55572553	T	C	upstream_gene_variant
			55572568	T	G	upstream_gene_variant
			55572593	T	A	upstream_gene_variant
			55572787	C	T	upstream_gene_variant
			55572859	A	G	upstream_gene_variant
			55573106	C	T	upstream_gene_variant
	Glyma.18G272900	/	55569488	T	C	nonsynonymous
			55569550	C	A	nonsynonymous
			55569631	G	C	nonsynonymous
			55569638	G	C	nonsynonymous
			55569655	A	G	nonsynonymous
	Glyma.18G273000	Receptor like protein 13	55575980	G	A	nonsynonymous
			55576747	T	A	nonsynonymous
			55578046	A	G	nonsynonymous
			55581119	G	A	nonsynonymous
			55581640	A	G	nonsynonymous
			55581850	C	G	nonsynonymous
			55582006	G	C	nonsynonymous
			55582120	A	T	upstream_gene_variant
			55582686	A	G	upstream_gene_variant
	Glyma.18G273100	Malectin/receptor-like protein kinase family protein	55590563	C	T	nonsynonymous
			55590645	T	C	nonsynonymous
			55590706	C	T	nonsynonymous
			55590763	A	G	nonsynonymous
			55590958	C	T	nonsynonymous
	Glyma.18G273200	2-oxoglutarate (2OG) and Fe(II)-dependent oxygenase superfamily protein	55599315	A	G	upstream_gene_variant
	Glyma.18G273300	MYB domain protein 121	55603822	G	C	upstream_gene_variant
			55604070	G	T	upstream_gene_variant
			55604082	C	A	upstream_gene_variant
			55604092	G	A	upstream_gene_variant
			55604325	T	C	upstream_gene_variant
			55604624	G	C	upstream_gene_variant
			55604880	A	G	nonsynonymous
			55604931	T	C	nonsynonymous
			55605884	G	A	nonsynonymous
	Glyma.18G273400	MYB domain protein 121	55608366	C	A	upstream_gene_variant
			55608802	T	A	upstream_gene_variant
			55608844	A	T	upstream_gene_variant
			55608928	T	G	upstream_gene_variant
			55609141	C	T	upstream_gene_variant
			55609265	C	G	nonsynonymous
			55609266	A	C	nonsynonymous
			55609908	A	T	nonsynonymous
	Glyma.18G273500	K-box region and MADS-box transcription factor family protein	55619098	A	T	upstream_gene_variant
			55619308	A	C	upstream_gene_variant
			55619309	C	A	upstream_gene_variant
	Glyma.18G273600	Agamous-like MADS-box protein	55635192	T	C	upstream_gene_variant
			55637704	C	T	upstream_gene_variant
			55637769	A	G	upstream_gene_variant
			55637778	T	G	upstream_gene_variant
			55637928	G	C	upstream_gene_variant
			55638053	A	T	upstream_gene_variant
			55638538	G	A	nonsynonymous
			55645486	A	C	nonsynonymous
	Glyma.18G273700	Regulator of chromosome condensation (RCC1) family protein	55648077	T	A	nonsynonymous
			55648363	G	A	nonsynonymous
			55648434	T	A	nonsynonymous
			55648581	G	A	nonsynonymous
			55648641	A	G	nonsynonymous
			55651729	A	T	nonsynonymous
			55651846	G	C	nonsynonymous
			55652588	A	G	upstream_gene_variant
			55652844	A	G	upstream_gene_variant
			55652975	G	A	upstream_gene_variant
			55652986	C	T	upstream_gene_variant
			55652991	A	T	upstream_gene_variant
			55653008	T	C	upstream_gene_variant
			55653015	C	T	upstream_gene_variant
			55653016	A	G	upstream_gene_variant
			55653098	C	T	upstream_gene_variant
			55653107	A	G	upstream_gene_variant
			55653363	C	G	upstream_gene_variant
			55653409	G	C	upstream_gene_variant
			55653452	G	A	upstream_gene_variant
	Glyma.18G273800	Malectin/receptor-like protein kinase family protein	55654817	A	C	nonsynonymous
			55654834	G	T	nonsynonymous
			55655043	A	T	nonsynonymous
			55655117	T	A	nonsynonymous
	Glyma.18G273900	Thioredoxin superfamily protein	55657719	G	A	upstream_gene_variant
			55657828	G	T	upstream_gene_variant
			55657862	C	A	upstream_gene_variant
			55657884	T	C	upstream_gene_variant
			55658206	C	T	upstream_gene_variant
			55658270	A	G	upstream_gene_variant
			55661236	C	T	nonsynonymous
	Glyma.18G274000	RING/U-box superfamily protein	55670503	T	A	upstream_gene_variant
			55670526	C	T	upstream_gene_variant
			55670558	G	T	upstream_gene_variant
			55670594	G	A	upstream_gene_variant
			55670595	C	T	upstream_gene_variant
			55670612	G	A	upstream_gene_variant
			55670625	G	A	upstream_gene_variant
			55670633	C	T	upstream_gene_variant
			55670640	A	G	upstream_gene_variant
			55670647	T	C	upstream_gene_variant
			55670652	A	C	upstream_gene_variant
			55670690	C	T	upstream_gene_variant
			55670714	C	T	upstream_gene_variant
			55670719	C	T	upstream_gene_variant
			55670722	C	T	upstream_gene_variant
			55670727	A	G	upstream_gene_variant
			55670731	C	T	upstream_gene_variant
	Glyma.18G274100	/	55671684	G	A	upstream_gene_variant
			55671729	A	G	upstream_gene_variant
			55671730	C	A	upstream_gene_variant
			55671976	A	C	upstream_gene_variant
			55671982	A	G	upstream_gene_variant
			55672008	G	A	upstream_gene_variant
			55672021	A	G	upstream_gene_variant
			55672027	A	G	upstream_gene_variant
			55672030	A	G	upstream_gene_variant
			55672034	G	A	upstream_gene_variant
			55672043	T	C	upstream_gene_variant
			55672058	A	G	upstream_gene_variant
			55672096	G	T	upstream_gene_variant
			55672103	G	A	upstream_gene_variant
			55672119	T	C	upstream_gene_variant
			55672131	T	A	upstream_gene_variant
			55672171	T	A	upstream_gene_variant
			55672373	C	T	upstream_gene_variant
			55673115	G	A	nonsynonymous
	Glyma.18G274200	Pollen Ole e 1 allergen and extensin family protein	55682199	T	A	upstream_gene_variant
			55683034	A	G	upstream_gene_variant
			55683059	A	T	upstream_gene_variant
			55683761	A	C	nonsynonymous
			55684291	C	T	nonsynonymous
	Glyma.18G274400	UDP-Glycosyltransferase superfamily protein	55686244	T	A	nonsynonymous
			55686619	C	A	nonsynonymous
			55687025	T	G	nonsynonymous
	Glyma.18G274600	/	55694719	C	T	upstream_gene_variant
	Glyma.18G274800	F-box family protein	55708309	G	A	nonsynonymous
			55708321	A	T	nonsynonymous
			55708510	C	G	nonsynonymous
			55708972	G	A	nonsynonymous
			55709450	G	A	upstream_gene_variant
			55710240	G	A	upstream_gene_variant
	Glyma.18G274900	F-box and associated interaction domains-containing protein	55713825	T	C	nonsynonymous
			55713903	A	G	nonsynonymous
			55714002	C	A	nonsynonymous
			55714305	A	G	nonsynonymous
			55714332	G	A	nonsynonymous
			55714424	C	T	nonsynonymous
			55714493	C	G	nonsynonymous
			55714550	A	T	upstream_gene_variant
			55714806	G	C	upstream_gene_variant
			55714940	A	C	upstream_gene_variant
			55715058	A	G	upstream_gene_variant
			55715141	C	T	upstream_gene_variant
			55715176	A	T	upstream_gene_variant
			55715189	A	G	upstream_gene_variant
			55715200	G	T	upstream_gene_variant
			55715225	T	C	upstream_gene_variant
			55715275	C	T	upstream_gene_variant
			55715511	T	C	upstream_gene_variant
	Glyma.18G275000	Tetratricopeptide repeat (TPR)-like superfamily protein	55717160	G	A	upstream_gene_variant
			55718687	C	T	nonsynonymous
			55718712	C	G	nonsynonymous
			55718824	A	G	nonsynonymous
			55718954	G	C	nonsynonymous
			55719052	T	C	nonsynonymous
			55719182	T	C	nonsynonymous
			55719376	T	C	nonsynonymous
			55719815	A	G	nonsynonymous
			55720030	C	A	nonsynonymous
			55720384	C	T	nonsynonymous
	Glyma.18G275100	Transducin/WD40 repeat-like superfamily protein	55725453	T	G	upstream_gene_variant
			55725593	T	A	upstream_gene_variant
			55725653	C	T	upstream_gene_variant
			55725695	C	T	upstream_gene_variant
			55725710	A	G	upstream_gene_variant
			55725721	C	T	upstream_gene_variant
			55725738	C	T	upstream_gene_variant
			55725744	T	C	upstream_gene_variant
			55725748	A	G	upstream_gene_variant
			55725756	A	G	upstream_gene_variant
			55725798	A	G	upstream_gene_variant
			55725961	C	T	upstream_gene_variant
			55727744	C	T	nonsynonymous
	Glyma.18G275200	Auxin transport protein (BIG)	55732896	G	A	upstream_gene_variant
			55732998	A	C	upstream_gene_variant
			55733175	C	T	upstream_gene_variant
			55733188	C	A	upstream_gene_variant
			55733218	T	C	upstream_gene_variant
			55733339	A	C	upstream_gene_variant
			55733350	C	A	upstream_gene_variant
			55733415	T	C	upstream_gene_variant
			55733458	A	C	upstream_gene_variant
			55733536	T	C	upstream_gene_variant
			55733547	G	A	upstream_gene_variant
			55733575	T	C	upstream_gene_variant
			55733993	C	T	nonsynonymous
			55736302	C	A	nonsynonymous
			55736766	T	C	nonsynonymous
			55737261	G	A	nonsynonymous
			55737496	A	T	nonsynonymous
			55737621	T	C	nonsynonymous
			55738580	C	A	nonsynonymous
			55739355	G	A	nonsynonymous
			55740767	A	T	nonsynonymous
			55741216	A	G	nonsynonymous
			55742211	G	A	nonsynonymous
			55742661	C	T	nonsynonymous
			55744694	C	T	nonsynonymous
			55744700	T	C	nonsynonymous
			55744830	T	C	nonsynonymous
			55745009	C	T	nonsynonymous
			55745140	C	A	nonsynonymous
			55745385	A	G	nonsynonymous
			55745395	G	A	nonsynonymous
			55745495	A	T	nonsynonymous
			55746509	G	A	nonsynonymous
			55746767	A	G	nonsynonymous
			55746838	G	A	nonsynonymous
			55747478	A	T	nonsynonymous
			55747689	G	C	nonsynonymous
			55747763	A	T	nonsynonymous
			55749225	T	G	nonsynonymous
			55749272	G	A	nonsynonymous
			55752688	G	A	nonsynonymous
			55752689	C	T	nonsynonymous
			55752886	A	T	nonsynonymous
			55752921	T	A	nonsynonymous
	Glyma.18G275300	O-fucosyltransferase family protein	55755510	A	T	upstream_gene_variant
	Glyma.18G275400	BES1-interacting Myc-like protein 2	55764459	T	G	upstream_gene_variant
			55764799	C	T	nonsynonymous
			55765234	C	G	nonsynonymous
	Glyma.18G275500	O-fucosyltransferase family protein	55776229	A	T	upstream_gene_variant
			55776441	A	T	upstream_gene_variant
			55776858	T	A	upstream_gene_variant
			55777018	T	C	upstream_gene_variant
	Glyma.18G275600	phosphoinositide 4-kinase gamma 7	55784327	A	C	upstream_gene_variant
			55784328	G	A	upstream_gene_variant
			55784333	T	C	upstream_gene_variant
			55784355	G	C	upstream_gene_variant
			55784366	G	C	upstream_gene_variant
			55787616	A	G	nonsynonymous
			55788332	A	G	nonsynonymous
			55788620	T	C	nonsynonymous
			55788810	G	A	nonsynonymous
			55789051	T	C	nonsynonymous
	Glyma.18G275700	Protein kinase superfamily protein	55790524	G	T	nonsynonymous
			55792978	T	C	nonsynonymous
			55792984	A	G	nonsynonymous
			55795122	G	A	upstream_gene_variant
			55795325	T	A	upstream_gene_variant
			55795338	T	G	upstream_gene_variant
			55795440	A	C	upstream_gene_variant
			55795481	A	G	upstream_gene_variant
			55795482	A	T	upstream_gene_variant
	Glyma.18G275800	/	55799532	T	G	nonsynonymous
			55800924	A	G	nonsynonymous
			55801481	T	A	upstream_gene_variant
			55801482	T	G	upstream_gene_variant
			55802038	G	A	upstream_gene_variant
			55802117	A	G	upstream_gene_variant
	Glyma.18G276000	Alpha/beta hydrolase domain-containing protein	55817894	G	C	upstream_gene_variant
			55817897	T	C	upstream_gene_variant
			55818025	A	T	upstream_gene_variant
			55818042	G	A	upstream_gene_variant
			55819137	C	T	nonsynonymous
			55820940	A	G	nonsynonymous
			55821122	G	T	nonsynonymous
			55822654	G	A	nonsynonymous
			55823160	G	A	nonsynonymous
	Glyma.18G276200	DNA/RNA polymerases superfamily protein	55833968	C	T	nonsynonymous
			55844054	G	C	nonsynonymous
	Glyma.18G276300	SMAD/FHA domain-containing protein	55847319	G	A	nonsynonymous
			55847332	T	G	nonsynonymous
			55847778	C	T	nonsynonymous
			55847805	A	G	nonsynonymous
			55848065	C	T	nonsynonymous
			55848090	A	T	nonsynonymous
			55853653	G	A	upstream_gene_variant
			55854211	A	G	upstream_gene_variant
			55854370	C	T	upstream_gene_variant
			55854379	A	G	upstream_gene_variant
	Glyma.18G276400	F-box family protein	55856853	A	G	nonsynonymous
			55857415	C	T	stop_gained
			55857864	C	G	upstream_gene_variant
			55858206	A	G	upstream_gene_variant
	Glyma.18G276500	Pentatricopeptide repeat-containing protein	55861723	T	C	upstream_gene_variant
			55861726	A	G	upstream_gene_variant
	Glyma.18G276600	Pentatricopeptide repeat (PPR) superfamily protein	55870732	T	G	upstream_gene_variant
	Glyma.18G276700	Plant protein of unknown function (DUF247)	55871056	A	G	nonsynonymous
	Glyma.18G276800	Transmembrane amino acid transporter family protein	55876774	C	T	upstream_gene_variant
	Glyma.18G276900	WPP domain-interacting protein 1	55884068	C	G	upstream_gene_variant
			55884094	A	T	upstream_gene_variant
			55884140	C	G	upstream_gene_variant
			55884325	A	T	upstream_gene_variant
			55884581	T	C	upstream_gene_variant
			55884592	A	T	upstream_gene_variant
			55890199	C	T	nonsynonymous
	Glyma.18G277000	Pentatricopeptide repeat (PPR) superfamily protein	55893299	C	T	nonsynonymous
			55893674	G	A	nonsynonymous
			55895199	C	T	upstream_gene_variant
			55895274	G	A	upstream_gene_variant
			55895395	A	T	upstream_gene_variant
			55895656	G	C	upstream_gene_variant
	Glyma.18G277100	Basic leucine-zipper 42	55912599	T	C	upstream_gene_variant
	Glyma.18G277200	/	55915405	T	A	upstream_gene_variant
			55915771	C	A	nonsynonymous
	Glyma.18G277400	/	55921744	A	G	upstream_gene_variant
			55921838	T	G	upstream_gene_variant
			55921841	G	A	upstream_gene_variant
			55922233	C	A	upstream_gene_variant
			55922253	C	A	upstream_gene_variant
			55923313	T	A	stop_gained
	Glyma.18G277500	/	55924093	C	T	nonsynonymous
			55925429	A	G	upstream_gene_variant
			55925435	C	T	upstream_gene_variant
	Glyma.18G277600	Glutamine dumper 2	55932196	C	T	nonsynonymous
			55932224	T	C	nonsynonymous
			55932245	G	C	nonsynonymous
			55932624	G	A	upstream_gene_variant
			55932653	G	A	upstream_gene_variant
			55932664	A	G	upstream_gene_variant
	Glyma.18G277700	SCR-like 11	55943309	T	A	upstream_gene_variant
			55943683	G	T	nonsynonymous
	Glyma.18G277800	Glutamine dumper 2	55950786	C	T	nonsynonymous
			55950819	G	C	nonsynonymous
			55950900	G	T	nonsynonymous
			55951046	C	T	upstream_gene_variant
			55951064	A	G	upstream_gene_variant
			55951175	T	G	upstream_gene_variant
			55951266	T	A	upstream_gene_variant
			55951314	C	T	upstream_gene_variant
			55951740	T	C	upstream_gene_variant
			55951756	T	C	upstream_gene_variant
	Glyma.18G277900	/	55954047	T	G	upstream_gene_variant
			55954117	A	G	upstream_gene_variant
			55954232	C	T	upstream_gene_variant
			55954415	C	A	upstream_gene_variant
			55954507	A	G	upstream_gene_variant
			55954822	C	T	upstream_gene_variant
			55955021	A	G	upstream_gene_variant
			55955332	G	T	stop_gained
			55955403	C	T	nonsynonymous
			55955597	G	T	nonsynonymous
			55955599	C	A	nonsynonymous
	Glyma.18G278000	Ribosomal RNA processing Brix domain protein	55957561	G	A	nonsynonymous
			55960029	T	G	nonsynonymous
			55960393	T	C	nonsynonymous
			55960443	A	T	nonsynonymous
			55960456	G	A	nonsynonymous
			55960521	C	T	nonsynonymous
			55960834	T	G	upstream_gene_variant
			55961050	C	T	upstream_gene_variant
			55961053	C	T	upstream_gene_variant
			55961182	A	T	upstream_gene_variant
			55961183	G	T	upstream_gene_variant
			55961532	G	C	upstream_gene_variant
			55961635	T	C	upstream_gene_variant
	Glyma.18G278100	CONSTANS-like 2	55966491	C	G	nonsynonymous
			55967263	T	A	upstream_gene_variant
			55967490	T	G	upstream_gene_variant
			55967491	T	A	upstream_gene_variant
			55967612	T	C	upstream_gene_variant
			55967744	T	C	upstream_gene_variant
			55968175	T	A	upstream_gene_variant
			55968176	T	A	upstream_gene_variant
	Glyma.18G278200	NSP-interacting kinase 1	55984791	G	T	upstream_gene_variant
	Glyma.18G278300	/	55990074	T	G	upstream_gene_variant
			55991094	C	A	nonsynonymous
			55991102	C	T	stop_gained
	Glyma.18G278400	Pentatricopeptide repeat (PPR) superfamily protein	56000374	T	C	nonsynonymous
			56000506	A	G	nonsynonymous
			56000662	G	A	nonsynonymous
			56000792	A	G	nonsynonymous
			56001082	A	G	nonsynonymous
			56001190	C	T	nonsynonymous
			56001352	C	T	nonsynonymous
			56001808	G	C	nonsynonymous
			56001823	C	A	nonsynonymous
			56001877	A	G	nonsynonymous
			56001880	G	A	nonsynonymous
			56001892	A	G	nonsynonymous
			56001899	G	A	nonsynonymous
			56002284	T	A	upstream_gene_variant
			56002333	T	A	upstream_gene_variant
			56002406	G	T	upstream_gene_variant
			56002586	A	G	upstream_gene_variant
			56002955	T	C	upstream_gene_variant
	Glyma.18G278500	TAPETUM 1	56003774	A	C	nonsynonymous
			56003784	T	C	nonsynonymous
	Glyma.18G278600	Late embryogenesis abundant protein (LEA) family protein	56006837	T	G	upstream_gene_variant
	Glyma.18G278700	Late embryogenesis abundant protein (LEA) family protein	56010436	C	T	upstream_gene_variant
	Glyma.18G278800	S-adenosylmethionine decarboxylase	56011450	A	G	nonsynonymous
			56011533	T	C	nonsynonymous
			56012280	G	C	nonsynonymous
			56014181	C	G	upstream_gene_variant
			56014603	T	A	upstream_gene_variant
	Glyma.18G278900	Methylenetetrahydrofolate reductase family protein	56020334	A	G	nonsynonymous
			56020561	A	T	nonsynonymous
			56022290	A	G	nonsynonymous
			56023542	T	C	upstream_gene_variant
			56023545	C	T	upstream_gene_variant
			56023557	C	T	upstream_gene_variant
			56023558	C	G	upstream_gene_variant
			56023568	A	G	upstream_gene_variant
			56023592	A	G	upstream_gene_variant
			56023595	G	A	upstream_gene_variant
			56023602	C	T	upstream_gene_variant
			56023656	G	A	upstream_gene_variant
			56023663	T	G	upstream_gene_variant
			56023707	G	T	upstream_gene_variant
	Glyma.18G279100	/	56025108	T	C	nonsynonymous
			56025251	T	C	nonsynonymous
	Glyma.18G279000	Protein YIF1B	56028172	G	A	stop_gained
			56030270	G	A	upstream_gene_variant
	Glyma.18G279300	Late embryogenesis abundant protein (LEA) family protein	56033620	G	A	upstream_gene_variant
	Glyma.18G279500	CDC27 family protein	56042471	A	C	upstream_gene_variant
			56042555	G	A	upstream_gene_variant
			56050521	T	A	nonsynonymous
	Glyma.18G279600	/	56053313	G	A	upstream_gene_variant
			56053341	A	G	upstream_gene_variant
			56053345	G	A	upstream_gene_variant
			56053350	C	T	upstream_gene_variant
			56053357	C	T	upstream_gene_variant
			56053402	A	G	upstream_gene_variant
			56053465	T	G	upstream_gene_variant
			56053480	A	G	upstream_gene_variant
			56053490	G	A	upstream_gene_variant
			56053705	A	C	upstream_gene_variant
			56053826	A	G	upstream_gene_variant
			56053876	C	T	upstream_gene_variant
			56053894	C	T	upstream_gene_variant
			56053936	G	A	upstream_gene_variant
	Glyma.18G279800	Protein trichome birefringence-like	56073303	T	A	upstream_gene_variant
			56073316	A	C	upstream_gene_variant
			56073320	T	G	upstream_gene_variant
			56073408	C	G	upstream_gene_variant
	Glyma.18G279900	Protein trichome birefringence-like	56083950	T	C	upstream_gene_variant
			56083953	C	T	upstream_gene_variant
			56084082	T	G	upstream_gene_variant
			56084086	T	C	upstream_gene_variant
			56084118	T	C	upstream_gene_variant
			56084123	T	C	upstream_gene_variant
			56084143	A	G	upstream_gene_variant
			56084145	A	G	upstream_gene_variant
			56084146	C	T	upstream_gene_variant
			56084178	C	T	upstream_gene_variant
			56084197	T	C	upstream_gene_variant
			56084218	G	A	upstream_gene_variant
			56084220	C	T	upstream_gene_variant
			56084233	C	T	upstream_gene_variant
			56084244	C	G	upstream_gene_variant
			56084246	G	T	upstream_gene_variant
			56084250	A	G	upstream_gene_variant
			56084263	G	A	upstream_gene_variant
			56084271	C	T	upstream_gene_variant
			56084277	C	T	upstream_gene_variant
			56084286	G	A	upstream_gene_variant
			56084296	T	C	upstream_gene_variant
			56084306	C	T	upstream_gene_variant
			56084325	G	A	upstream_gene_variant
			56084328	T	C	upstream_gene_variant
			56084330	C	T	upstream_gene_variant
			56084336	A	G	upstream_gene_variant
			56084337	G	A	upstream_gene_variant
			56084338	T	C	upstream_gene_variant
			56084341	C	T	upstream_gene_variant
			56084343	C	T	upstream_gene_variant
			56084350	A	G	upstream_gene_variant
			56084354	T	C	upstream_gene_variant
			56084360	C	T	upstream_gene_variant
			56084372	C	T	upstream_gene_variant
			56084379	G	A	upstream_gene_variant
			56084389	G	A	upstream_gene_variant
			56084393	G	A	upstream_gene_variant
			56084429	G	A	upstream_gene_variant
			56084467	T	C	upstream_gene_variant
			56084876	T	A	upstream_gene_variant
			56084900	C	T	upstream_gene_variant
			56085761	G	T	nonsynonymous
			56085791	C	G	nonsynonymous
			56087106	C	T	nonsynonymous
	Glyma.18G280200	Protein kinase superfamily protein	56099714	C	T	upstream_gene_variant
			56099730	T	C	upstream_gene_variant
			56099827	T	C	upstream_gene_variant
			56099828	T	A	upstream_gene_variant
			56099876	T	G	upstream_gene_variant
			56099917	C	A	upstream_gene_variant
			56099918	A	G	upstream_gene_variant
			56100014	C	A	upstream_gene_variant
			56100099	C	A	upstream_gene_variant
			56100116	G	A	upstream_gene_variant
			56100513	T	C	upstream_gene_variant
			56100587	G	A	upstream_gene_variant
			56107330	G	A	nonsynonymous
	Glyma.18G280300	Cysteine proteinases superfamily protein	56109953	C	T	upstream_gene_variant
			56117059	T	C	nonsynonymous
			56117252	A	G	nonsynonymous
			56117344	C	T	nonsynonymous
			56117817	C	T	nonsynonymous
			56118622	G	T	nonsynonymous
			56118644	G	C	nonsynonymous
			56118655	C	T	nonsynonymous
			56118710	C	G	nonsynonymous
			56118746	A	G	nonsynonymous
			56118753	C	T	nonsynonymous
			56118771	C	T	nonsynonymous
			56118783	C	T	nonsynonymous
			56118824	G	T	nonsynonymous
			56118838	T	A	nonsynonymous
			56118845	G	A	nonsynonymous
			56118850	G	C	nonsynonymous
			56118851	A	C	nonsynonymous
			56118852	A	T	nonsynonymous
			56118853	T	G	nonsynonymous
			56118856	T	A	nonsynonymous
			56118861	T	G	nonsynonymous
			56118877	T	A	nonsynonymous
			56118882	A	T	nonsynonymous
			56118886	G	C	nonsynonymous
			56118896	C	T	nonsynonymous
			56118898	T	C	nonsynonymous
			56118901	G	A	nonsynonymous
			56118974	A	T	nonsynonymous
			56119249	G	A	nonsynonymous
			56119251	A	G	nonsynonymous
			56119256	G	T	nonsynonymous
			56119263	T	A	nonsynonymous
			56119276	C	T	nonsynonymous
			56119278	T	A	nonsynonymous
			56119316	G	A	nonsynonymous
			56119371	G	C	nonsynonymous
			56119468	G	A	nonsynonymous
			56119622	G	C	nonsynonymous
			56120700	G	A	nonsynonymous
			56120741	C	T	nonsynonymous
			56121073	A	G	nonsynonymous
			56121076	G	A	nonsynonymous
			56121104	T	G	nonsynonymous
			56121137	C	T	nonsynonymous
			56121144	A	C	nonsynonymous
			56121159	G	C	nonsynonymous
	Glyma.18G280400	NB-ARC domain-containing disease resistance protein	56121989	A	T	upstream_gene_variant
			56121990	G	A	upstream_gene_variant
			56121991	G	T	upstream_gene_variant
			56122093	C	T	upstream_gene_variant
			56122112	A	T	upstream_gene_variant
			56122190	A	C	upstream_gene_variant
			56122395	A	T	upstream_gene_variant
			56122874	A	T	upstream_gene_variant
			56123827	A	G	nonsynonymous
			56124118	C	T	nonsynonymous
			56124184	A	G	nonsynonymous
			56124199	G	T	nonsynonymous
			56124351	G	C	nonsynonymous
			56124445	A	G	nonsynonymous
			56124564	T	C	nonsynonymous
			56124575	A	C	nonsynonymous
			56124654	G	A	nonsynonymous
			56124664	C	T	nonsynonymous
			56124676	C	G	nonsynonymous
			56124681	T	A	nonsynonymous
			56124716	G	A	nonsynonymous
			56124747	G	A	nonsynonymous
			56124760	G	A	nonsynonymous
			56125058	A	G	nonsynonymous
			56125418	G	C	nonsynonymous
			56125558	G	C	nonsynonymous
			56125565	G	A	nonsynonymous
			56125583	T	A	nonsynonymous
			56125589	G	C	nonsynonymous
			56125603	G	A	nonsynonymous
			56125828	T	A	nonsynonymous
			56125838	G	C	nonsynonymous
			56125841	A	G	nonsynonymous
			56125851	T	G	nonsynonymous
			56125920	G	C	nonsynonymous
			56125925	G	C	nonsynonymous
			56125926	G	A	nonsynonymous
			56125928	C	G	nonsynonymous
			56126074	A	G	nonsynonymous
			56126081	G	C	nonsynonymous
			56126083	A	C	nonsynonymous
			56126234	G	T	nonsynonymous
			56126349	C	G	nonsynonymous
			56126401	T	G	nonsynonymous
	Glyma.18G280500	little nuclei1	56129727	G	T	nonsynonymous
			56130117	C	T	nonsynonymous
			56130317	G	A	nonsynonymous
			56130758	A	G	nonsynonymous
			56130951	A	G	nonsynonymous
			56131232	A	G	nonsynonymous
			56133366	T	C	nonsynonymous
			56133472	C	T	nonsynonymous
			56136767	A	G	upstream_gene_variant
	Glyma.18G280600	NagB/RpiA/CoA transferase-like superfamily protein	56142651	A	G	nonsynonymous
			56142853	T	C	nonsynonymous
			56143080	C	A	nonsynonymous
			56143095	G	A	nonsynonymous
			56143239	T	C	nonsynonymous
			56145669	T	C	nonsynonymous
			56147001	G	A	nonsynonymous
			56147208	C	A	nonsynonymous
			56147213	A	G	nonsynonymous
			56147786	G	T	upstream_gene_variant
			56147793	A	G	upstream_gene_variant
			56147953	T	C	upstream_gene_variant
			56148088	C	T	upstream_gene_variant
			56148094	C	T	upstream_gene_variant
			56148116	G	A	upstream_gene_variant
			56148430	T	C	upstream_gene_variant
			56148437	C	T	upstream_gene_variant
			56148464	A	T	upstream_gene_variant
			56148473	A	G	upstream_gene_variant
			56148497	C	T	upstream_gene_variant
			56148507	C	G	upstream_gene_variant
			56148510	C	G	upstream_gene_variant
			56148512	T	A	upstream_gene_variant
			56148526	A	G	upstream_gene_variant
			56148531	T	C	upstream_gene_variant
			56148655	C	A	upstream_gene_variant
	Glyma.18G280700	TCP family transcription factor	56160903	T	C	nonsynonymous
			56161332	C	T	nonsynonymous
			56162276	G	T	upstream_gene_variant
			56162296	G	T	upstream_gene_variant
	Glyma.18G280800	ROTUNDIFOLIA like 21	56182068	G	C	nonsynonymous
			56182164	A	G	nonsynonymous
			56182610	C	G	upstream_gene_variant
	Glyma.18G280900	Allene oxide cyclase	56186576	G	A	upstream_gene_variant
			56186610	G	A	upstream_gene_variant
			56186635	C	T	upstream_gene_variant
			56186646	G	A	upstream_gene_variant
			56186656	A	G	upstream_gene_variant
			56186681	G	A	upstream_gene_variant
			56186685	T	C	upstream_gene_variant
			56186706	T	C	upstream_gene_variant
			56186715	T	C	upstream_gene_variant
			56186716	C	T	upstream_gene_variant
			56186759	A	C	upstream_gene_variant
			56186877	A	G	upstream_gene_variant
			56187180	A	G	upstream_gene_variant
			56187260	A	T	upstream_gene_variant
			56187718	G	A	nonsynonymous
			56187752	T	C	nonsynonymous
			56187848	C	T	nonsynonymous
			56188096	G	A	nonsynonymous
	Glyma.18G281000	/	56200964	C	T	nonsynonymous
			56201329	T	A	nonsynonymous
	Glyma.18G281100	RNApolymerase 14 kDa subunit	56207798	C	T	nonsynonymous
	Glyma.18G281200	Ribosomal protein L7Ae/L30e/S12e/Gadd45 family protein	56211310	G	A	nonsynonymous
			56211833	A	G	nonsynonymous
			56212320	C	T	upstream_gene_variant
			56212342	T	C	upstream_gene_variant
			56212380	C	A	upstream_gene_variant
			56212384	T	C	upstream_gene_variant
			56212387	G	A	upstream_gene_variant
			56212400	T	C	upstream_gene_variant
			56212471	C	T	upstream_gene_variant
			56212477	G	A	upstream_gene_variant
			56212497	T	A	upstream_gene_variant
			56212564	C	T	upstream_gene_variant
			56212596	A	G	upstream_gene_variant
			56212630	A	G	upstream_gene_variant
			56212671	T	A	upstream_gene_variant
			56212685	G	A	upstream_gene_variant
			56212745	G	A	upstream_gene_variant
			56212748	G	A	upstream_gene_variant
			56212756	A	T	upstream_gene_variant
			56212766	C	T	upstream_gene_variant
	Glyma.18G281400	Integrase-type DNA-binding superfamily protein	56219072	C	T	nonsynonymous
	Glyma.18G281600	Cysteine proteinases superfamily protein	56246046	G	T	nonsynonymous
			56246251	C	T	nonsynonymous
			56246539	C	T	nonsynonymous
			56246560	A	C	nonsynonymous
			56247114	A	T	nonsynonymous
			56247333	C	G	nonsynonymous
			56247340	A	T	nonsynonymous
			56247343	G	T	nonsynonymous
			56247361	C	T	nonsynonymous
			56248393	A	G	nonsynonymous
	Glyma.18G281700	Cysteine proteinases superfamily protein	56265275	G	T	nonsynonymous
			56265375	A	G	nonsynonymous
			56265383	T	C	nonsynonymous
			56265410	G	A	nonsynonymous
			56267025	C	T	nonsynonymous
			56267042	G	C	nonsynonymous
			56267059	A	G	nonsynonymous
			56267245	T	G	nonsynonymous
			56268725	T	C	nonsynonymous
			56268795	C	G	nonsynonymous
			56272301	G	A	nonsynonymous
			56272365	C	T	nonsynonymous
			56272849	T	C	upstream_gene_variant
			56272877	T	C	upstream_gene_variant
			56272883	G	T	upstream_gene_variant
			56272888	T	C	upstream_gene_variant
			56273090	G	T	upstream_gene_variant
	Glyma.18G281800	Homeodomain-like superfamily protein	56276539	A	T	upstream_gene_variant
			56276669	G	A	upstream_gene_variant
			56276836	C	T	upstream_gene_variant
			56277892	C	G	nonsynonymous
			56278021	G	T	nonsynonymous
			56278373	C	A	nonsynonymous
	Glyma.18G282000	ARF GTPase-activating protein	56284071	T	A	upstream_gene_variant
			56284098	G	C	upstream_gene_variant
			56284174	A	T	upstream_gene_variant
			56284427	G	T	upstream_gene_variant
			56284491	T	G	upstream_gene_variant
			56284715	G	A	upstream_gene_variant
	Glyma.18G281900	/	56285182	G	C	nonsynonymous
	Glyma.18G282000	ARF GTPase-activating protein	56291023	C	T	nonsynonymous
			56291620	A	G	nonsynonymous
	Glyma.18G282200		56306506	C	T	upstream_gene_variant
		Serine carboxypeptidase-like	56306952	A	G	upstream_gene_variant
			56306953	A	G	upstream_gene_variant
	Glyma.18G282300	C-terminal domain phosphatase-like 3	56318137	A	G	nonsynonymous
			56318333	G	A	nonsynonymous
			56322044	T	C	upstream_gene_variant
			56322308	G	A	upstream_gene_variant
			56322574	G	A	upstream_gene_variant
	Glyma.18G282400	Sterile alpha motif (SAM) domain-containing protein	56322636	G	A	upstream_gene_variant
			56322987	A	G	upstream_gene_variant
			56323237	A	C	nonsynonymous
	Glyma.18G282500	RING finger protein	56340111	A	C	upstream_gene_variant
	Glyma.18G282600	Disease resistance-responsive (dirigent-like protein) family protein	56352621	C	T	upstream_gene_variant
			56352626	T	G	upstream_gene_variant
			56353516	C	T	upstream_gene_variant
			56353723	A	G	nonsynonymous
			56354487	C	A	nonsynonymous
			56354527	A	G	nonsynonymous
			56354602	G	A	nonsynonymous
			56355127	G	A	nonsynonymous
	Glyma.18G282700	Trithorax-like protein 2	56366259	T	A	nonsynonymous
			56368730	C	T	nonsynonymous
			56369920	T	C	nonsynonymous
			56372844	C	G	nonsynonymous
	Glyma.18G282800	ARM repeat superfamily protein	56377876	C	G	upstream_gene_variant
			56378833	A	G	nonsynonymous
			56383565	T	G	nonsynonymous
			56384390	G	T	nonsynonymous
			56392712	T	G	nonsynonymous
			56393669	G	A	nonsynonymous
			56393960	C	A	nonsynonymous
	Glyma.18G283100	Eukaryotic aspartyl protease family protein	56397615	G	T	nonsynonymous
	Glyma.18G283200	NB-ARC domain-containing disease resistance protein	56406561	C	A	nonsynonymous
			56406900	G	A	nonsynonymous
	Glyma.18G284600	Glucose-6-phosphate 1-dehydrogenase	56524815	A	T	upstream_gene_variant
			56524881	A	G	upstream_gene_variant
	Glyma.18G284700	ACT domain-containing protein	56541492	G	C	upstream_gene_variant
			56541561	A	G	upstream_gene_variant
			56541566	T	A	upstream_gene_variant
			56541568	C	T	upstream_gene_variant
			56541803	T	A	upstream_gene_variant
			56542073	T	G	upstream_gene_variant
			56542159	T	A	upstream_gene_variant
			56542835	T	C	nonsynonymous
			56543000	G	A	nonsynonymous
			56544134	T	C	nonsynonymous
			56544665	A	G	nonsynonymous
			56545059	T	G	nonsynonymous
	Glyma.18G284800	Catalytics;hydrolases	56547193	A	T	upstream_gene_variant
			56547508	T	A	upstream_gene_variant
qPH19-2	Glyma.19G191100	Zinc finger C-x8-C-x5-C-x3-H type family protein	44850606	A	G	nonsynonymous
	Glyma.19G191000	Histone deacetylase 2C	44856996	C	G	upstream_gene_variant
			44857036	G	A	upstream_gene_variant
			44857073	G	A	upstream_gene_variant
	Glyma.19G191200	Threonyl-tRNA synthetase, putative / threonine--tRNA ligase, putative	44861139	A	C	nonsynonymous
			44866653	A	C	upstream_gene_variant
			44866673	C	T	upstream_gene_variant
			44866698	A	C	upstream_gene_variant
	Glyma.19G191400	/	44870625	G	C	upstream_gene_variant
			44870692	G	A	upstream_gene_variant
			44871155	A	T	upstream_gene_variant
			44871270	G	A	upstream_gene_variant
			44871332	C	T	upstream_gene_variant
	Glyma.19G191500	/	44876533	A	G	upstream_gene_variant
			44876665	A	G	upstream_gene_variant
			44876708	T	C	upstream_gene_variant
			44876842	A	C	upstream_gene_variant
			44876843	T	C	upstream_gene_variant
			44876856	T	C	upstream_gene_variant
			44877054	T	C	upstream_gene_variant
			44877125	G	A	upstream_gene_variant
			44877165	A	G	upstream_gene_variant
			44877175	C	T	upstream_gene_variant
	Glyma.19G191600	Protein kinase superfamily protein	44878142	A	G	nonsynonymous
	Glyma.19G191700	Heat stress transcription factor	44893935	G	A	upstream_gene_variant
			44894800	C	G	nonsynonymous
			44894819	A	T	nonsynonymous
	Glyma.19G191800	ENTH/VHS family protein	44903654	G	A	upstream_gene_variant
			44903706	C	T	upstream_gene_variant
			44907180	A	G	nonsynonymous
	Glyma.19G191900	ENTH/VHS family protein	44915890	G	T	upstream_gene_variant
			44916224	C	G	upstream_gene_variant
			44916413	A	C	upstream_gene_variant
			44916457	T	G	upstream_gene_variant
			44916529	G	T	upstream_gene_variant
			44916541	G	T	upstream_gene_variant
			44916958	A	G	nonsynonymous
			44917310	A	G	nonsynonymous
			44918001	A	T	nonsynonymous
			44918552	T	A	nonsynonymous
			44919550	C	G	nonsynonymous
			44920995	G	T	nonsynonymous
			44921439	C	T	nonsynonymous
			44921688	C	T	nonsynonymous
			44922275	G	A	nonsynonymous
	Glyma.19G192000	D-mannose binding lectin protein with Apple-like carbohydrate-binding domain	44929202	A	G	nonsynonymous
			44929906	T	C	nonsynonymous
			44930207	T	C	nonsynonymous
			44930441	A	G	nonsynonymous
	Glyma.19G192100	Plant protein of unknown function (DUF868)	44939923	A	G	upstream_gene_variant
			44941409	G	A	nonsynonymous
	Glyma.19G192200	/	44947812	C	G	upstream_gene_variant
			44948179	G	T	upstream_gene_variant
			44948715	A	T	nonsynonymous
	Glyma.19G192300	Duplicated homeodomain-like superfamily protein	44958538	G	T	nonsynonymous
			44959267	A	C	upstream_gene_variant
			44959369	T	G	upstream_gene_variant
			44959390	T	C	upstream_gene_variant
	Glyma.19G192400	Integrase-type DNA-binding superfamily protein	44973658	T	G	upstream_gene_variant
			44975289	G	A	nonsynonymous
	Glyma.19G192500	/	44991129	C	A	nonsynonymous
			44991316	A	C	nonsynonymous
			44991394	A	G	nonsynonymous
			44991418	G	T	nonsynonymous
			44992305	T	G	nonsynonymous
	Glyma.19G192900	Pleiotropic drug resistance 11	45071789	G	T	nonsynonymous
	Glyma.19G193000	Ubiquitin-protein ligases	45084114	A	C	upstream_gene_variant
	Glyma.19G193100	KCBP-interacting protein kinase	45085370	G	A	nonsynonymous
			45085660	A	G	nonsynonymous
			45087102	A	C	nonsynonymous
			45087110	T	C	nonsynonymous
			45087238	A	T	nonsynonymous
			45087390	C	A	nonsynonymous
			45087439	T	C	nonsynonymous
			45088018	T	C	nonsynonymous
			45088087	T	C	nonsynonymous
			45090061	T	C	upstream_gene_variant
			45090121	C	T	upstream_gene_variant
			45090222	G	C	upstream_gene_variant
			45090515	C	G	upstream_gene_variant
			45090626	A	G	upstream_gene_variant
			45090663	C	G	upstream_gene_variant
			45090772	C	T	upstream_gene_variant
			45090780	G	A	upstream_gene_variant
			45090830	T	C	upstream_gene_variant
			45090863	G	A	upstream_gene_variant
			45090881	G	A	upstream_gene_variant
	Glyma.19G193200	60S acidic ribosomal protein	45101835	T	A	upstream_gene_variant
			45102327	A	T	upstream_gene_variant
			45102497	A	G	upstream_gene_variant
	Glyma.19G193700	Uridine nucleosidase	45131783	A	T	upstream_gene_variant
			45131938	A	G	upstream_gene_variant
	Glyma.19G193800	Zinc finger A20 and AN1 domain-containing stress-associated protein	45140756	C	T	upstream_gene_variant
			45142333	A	C	nonsynonymous
			45142386	A	G	nonsynonymous
			45142394	T	C	nonsynonymous
	Glyma.19G193900	Purple acid phosphatase	45146288	G	A	nonsynonymous
			45148240	G	A	nonsynonymous
			45148330	G	A	nonsynonymous
			45148719	C	T	upstream_gene_variant
			45148720	C	G	upstream_gene_variant
			45149440	T	A	upstream_gene_variant
	Glyma.19G194000	Purple acid phosphatases superfamily protein	45151225	A	T	upstream_gene_variant
			45151346	A	T	upstream_gene_variant
			45151648	G	T	upstream_gene_variant
			45151687	C	G	upstream_gene_variant
			45151718	T	C	upstream_gene_variant
			45151721	C	A	upstream_gene_variant
			45151777	T	G	upstream_gene_variant
	Glyma.19G194300	PEBP (phosphatidylethanolamine-binding protein) family protein	45184804	C	A	nonsynonymous
Ref: Reference; Alt: Alternate

## Sheet: Table S5
Table S5 The expression profiles of candidate genes for plant height within qPH6-1, qPH18 and qPH19-2 intervals
QTL	Gene ID	Annotation	Cotyledon		Hypocotyl		Shoot apex			Simple leaf	Trifoliate leaf		Flower					Pod & Seed			Pod			Seed					Axillary bud	Root
			cotyledon-1	cotyledon-2	stem-1	stem-2	leafbud-1	leafbud-2	leafbud-3	leaf-1	leaf-2	leaf-3	flo-1	flo-2	flo-3	flo-4	flo-5	pod_seed-1	pod_seed-2	pod_seed-3	pod-1	pod-2	pod-3	seed-1	seed-2	seed-3	seed-4	seed-5	axillary_bud	root
qPH6-1	Glyma.06G204300	sp|Q9FME3|TCP5_ARATH Transcription factor TCP5 OS=Arabidopsis thaliana GN=TCP5 PE=2 SV=1//2.3215e-49	0.8045	0.7979	0	0	0.6534	0.6893	3.2205	0.4511	0.3054	0.5992	1.8836	1.7035	1.4729	0.9545	1.4033	1.4586	1.1593	1.8922	2.0166	2.3706	1.7251	0.5458	0.6223	0.1652	0.4997	0.1506	2.1949	0
	Glyma.06G206300	sp|Q9CAA4|BIM2_ARATH Transcription factor BIM2 OS=Arabidopsis thaliana GN=BIM2 PE=1 SV=1//8.48342e-21	0.0853	0.0848	1.551	190.449	0	0.2507	0.302	0.402	0	0	0.299	0.149	1.5103	0.0724	0	0	0	0	0	0.1443	0	0	0	0	0	0.0986	0	1.0448
qPH-18	Glyma.18G279900	sp|Q9LFT0|TBL19_ARATH Protein trichome birefringence-like 19 OS=Arabidopsis thaliana GN=TBL19 PE=3 SV=1//2.19624e-127	40.7599	2.5956	0.2387	0	0.1549	0.6286	0.3817	6.8479	11.7566	0	1.2559	2.0358	4.4566	1.7091	0.2579	0.2586	0.7082	1.29	0.5219	0.6931	0.7903	0.5168	1.7517	2.7454	0.3243	0	0.3875	0.1933
	Glyma.18G277500	-//-	1.5746	0.1294	2.5557	0	0.3899	0.9613	1.0455	0.218	0.1093	0	0	0.2441	13.0672	4.2879	0	0.1329	0	0.3688	0.1597	0.6411	0.7516	0	0	0.0532	0	0	0	0.614
	Glyma.18G279300	-//-	0	0	6.6542	14.6308	0.8713	2.7725	1.0058	0.1698	0.3402	0	505.414	464.303	57.5703	11.2676	0.5651	3.937	4.1066	5.1777	4.1739	4.1335	1.2804	4.2343	4.1798	3.576	1.0407	0.1958	1.8434	0
	Glyma.18G277600	sp|Q9SW07|GDU2_ARATH Protein GLUTAMINE DUMPER 2 OS=Arabidopsis thaliana GN=GDU2 PE=2 SV=1//2.13272e-19	1.1115	0.2634	7.3653	29.6964	0.2655	1.8034	0	0.0734	0.1471	0.1574	1.1099	0.7864	1.1023	1.1649	0	0.7095	1.9131	2.2306	1.0269	1.6284	1.9676	1.6754	0.6008	0.6281	0.1148	0	0	9.9423
	Glyma.18G271900	sp|Q94KT8|COBRA_ARATH Protein COBRA OS=Arabidopsis thaliana GN=COB PE=2 SV=1//0	1.1199	0.2401	13.1462	1.2339	0.7305	0.298	0	0.2668	0.319	0	0.3302	0.4476	0.2319	0.2917	0	1.13	0.3986	0.4072	0.3378	0.1959	0.2201	0.8824	0.857	0.6854	0.4169	0	0	6.2617
	Glyma.18G277800	sp|Q3E965|GDU5_ARATH Protein GLUTAMINE DUMPER 5 OS=Arabidopsis thaliana GN=GDU5 PE=2 SV=2//1.70182e-06	0	0	1.4497	2.0906	0	1.2809	7.3539	0	2.349	0	0	0	1.0972	0	1.7125	0	0	0	0	0	0	0	0	0	0	0	0	2.5925
	Glyma.18G271100	sp|Q9SCZ4|FERON_ARATH Receptor-like protein kinase FERONIA OS=Arabidopsis thaliana GN=FER PE=1 SV=1//0	0.2139	7.2611	0	0.9683	0	0.2643	0.3993	6.1966	13.3378	0.9965	1.2923	0.5452	1.0527	0.5226	0.3969	0.4243	0.6011	0.766	0.7193	0.6774	0.5961	0	0	0	0	0	0.8247	0
	Glyma.18G277100	sp|Q9FMC2|BZP43_ARATH Basic leucine zipper 43 OS=Arabidopsis thaliana GN=BZIP43 PE=1 SV=1//5.49182e-35	0.1678	0	6.511	2.7227	0.4364	0.3214	0	0	0	0	17.087	12.1937	4.4355	2.5609	1.7696	0.4012	0.2338	0.1421	0.3867	0.1761	0	0	0	0	0	0	3.5762	3.5272
	Glyma.18G273600	sp|Q42429|AGL8_SOLTU Agamous-like MADS-box protein AGL8 homolog OS=Solanum tuberosum PE=2 SV=1//6.46721e-65	0	0	0	2.5015	0.2815	1.4497	1.5607	8.8697	4.7366	0.087	1.4007	0	0	0	0	0	0.266	0.2673	0.5226	0.359	0.1252	0	0.2169	0.0468	0	0	5.6057	1.4074
	Glyma.18G276000	sp|Q7ZVZ7|AB17C_DANRE Alpha/beta hydrolase domain-containing protein 17C OS=Danio rerio GN=abhd17c PE=2 SV=1//5.01732e-73	0	0	1.5126	0.1156	1.1274	1.1491	0.465	0	0	0	2.1603	0.4898	0.7584	0.3561	0.2389	0	0.0736	0	0	0	0.067	0.2755	0.0734	0.1048	0.113	0.2398	4.696	3.1545
	Glyma.18G273000	sp|C0LGQ5|GSO1_ARATH LRR receptor-like serine/threonine-protein kinase GSO1 OS=Arabidopsis thaliana GN=GSO1 PE=2 SV=1//1.88433e-07	2.9326	0.5744	1.25	0.4944	3.2958	1.6258	1.3472	0.5982	0.7435	0	0.7261	6.3399	0.9187	1.6297	2.535	0.3937	1.1899	0.2978	0.4203	0.2332	0.1107	0	0	0.0637	0	0	2.0894	0
	Glyma.18G281400	sp|Q9LY29|EF115_ARATH Ethylene-responsive transcription factor ERF115 OS=Arabidopsis thaliana GN=ERF115 PE=1 SV=1//7.56699e-27	7.1137	17.0487	9.0159	0.8255	1.0106	0.6853	0.4974	1.505	2.0634	8.0445	1.8158	1.4355	6.6852	1.6265	9.9204	2.4217	1.5959	0.7285	4.5428	0.9373	0.1594	0.1832	0.113	0.186	0.3089	1.6644	1.8348	2.9158
	Glyma.18G278900	sp|Q6NKX1|PROD2_ARATH Proline dehydrogenase 2, mitochondrial OS=Arabidopsis thaliana GN=POX2 PE=2 SV=1//0	0.1316	2.2891	1.5833	3.6161	0.9766	2.801	2.969	0.0969	1.1462	28.3917	36.7495	10.9507	13.7356	15.456	11.4244	12.8763	9.8636	8.1324	4.9553	4.1667	5.2076	4.5197	1.3588	0.3976	0.3476	0.9283	7.376	0.2963
	Glyma.18G275300	sp|Q8W486|Y1491_ARATH Uncharacterized protein At1g04910 OS=Arabidopsis thaliana GN=At1g04910 PE=2 SV=1//1.0405e-77	0.2272	0	0.3504	0.1203	3.516	2.5197	3.7147	0.5024	1.0047	0	0.8731	0.4223	0.5093	0	0.8098	0.8905	0.5059	0.119	0.5101	0.1746	0.1017	1.0091	0.2786	0.4434	0.2442	0	0.9696	0.5159
	Glyma.18G273200	sp|P24397|HY6H_HYONI Hyoscyamine 6-dioxygenase OS=Hyoscyamus niger GN=H6H PE=1 SV=1//4.05421e-73	1.1866	1.3168	1.4862	0.7805	0.1097	0.5682	2.4362	0.3734	2.1841	8.0509	3.0282	3.3839	13.4773	11.2694	2.8831	0.3066	0.7076	0.8678	0.3909	0.4913	0.5652	1.4316	1.4735	2.5265	1.8105	0.2467	5.0497	11.006
	Glyma.18G271000	sp|Q9SCZ4|FERON_ARATH Receptor-like protein kinase FERONIA OS=Arabidopsis thaliana GN=FER PE=1 SV=1//0	1.8032	1.3317	0	1.4607	0.6661	0.3484	0.7376	2.1399	3.3397	0	0.2656	0.7981	0.5234	0.6296	0.6747	0.2705	0.3538	0.2899	0.3278	0.3143	0.4526	0	1.6107	0.5254	1.154	0	0	0.1036
	Glyma.18G281700	sp|Q8L7S0|ULP2B_ARATH Probable ubiquitin-like-specific protease 2B OS=Arabidopsis thaliana GN=ULP2B PE=1 SV=3//2.40858e-77	1.9045	9.3025	0.6988	0.3722	1.1429	2.1958	1.9273	3.6812	8.7173	5.0034	1.3652	2.5731	3.7056	4.8831	2.8911	0.8988	1.2382	0.7798	0.7368	1.0452	0.4917	0.1137	0.0549	0	0	0	1.4084	3.6145
	Glyma.18G273800	sp|Q9SCZ4|FERON_ARATH Receptor-like protein kinase FERONIA OS=Arabidopsis thaliana GN=FER PE=1 SV=1//5.69954e-52	0	0	0	0	0.3437	0	0	0	0	0.1412	0	0	0	0.4143	0	0.0863	0.1019	0.2195	0.2624	0.1627	0.3476	0.1828	0	0	0	0	0.4181	0.0732
	Glyma.18G279800	sp|Q9LFT0|TBL19_ARATH Protein trichome birefringence-like 19 OS=Arabidopsis thaliana GN=TBL19 PE=3 SV=1//4.01362e-176	5.3493	6.5724	33.1272	21.9642	8.6639	14.9276	10.568	7.3188	8.1701	1.7282	10.4978	9.6374	45.2973	24.5377	9.4337	10.4595	5.1887	5.0592	5.0176	4.7766	4.2036	5.3149	4.6323	6.9568	2.7468	0.0342	5.9141	29.5541
	Glyma.18G281600	sp|Q8L7S0|ULP2B_ARATH Probable ubiquitin-like-specific protease 2B OS=Arabidopsis thaliana GN=ULP2B PE=1 SV=3//1.65587e-77	0.199	0.485	2.8631	0.7849	0.8087	0.8157	1.6113	0.3571	1.2203	0.3879	1.4754	5.3218	0.6973	3.948	2.8183	0.6796	1.8567	0.6448	0.8012	1.3824	0.3244	0.1717	0	0	0	0	2.7102	5.0773
	Glyma.18G277000	sp|Q9FWA6|PP207_ARATH Pentatricopeptide repeat-containing protein At3g02330 OS=Arabidopsis thaliana GN=PCMP-E90 PE=2 SV=2//4.31229e-26	0.088	0	0.3613	0	0.4775	0.2693	0	0	0.0977	0.051	0.356	0.3902	0	0.0698	0	0.2152	0.1288	0	0.1289	0.1011	0.0846	0.2302	0.0902	0.1349	0	0	0	0.2093
	Glyma.18G273100	sp|Q3E8W4|ANX2_ARATH Receptor-like protein kinase ANXUR2 OS=Arabidopsis thaliana GN=ANX2 PE=2 SV=1//7.97628e-73	5.2558	3.4169	14.6768	5.9116	1.4417	0.7284	2.4547	0.228	1.639	1.8103	2.3531	11.1959	3.0194	17.0992	12.434	1.6386	8.5237	2.5248	1.0151	2.5047	1.7266	1.2962	0.4954	1.5989	1.2845	0.7134	8.7667	10.1385
	Glyma.18G274200	sp|P33050|PSC13_MAIZE Pollen-specific protein C13 OS=Zea mays GN=MGS1 PE=2 SV=1//9.70887e-07	2.3684	0.5526	4.6275	2.9642	3.3064	2.4085	1.7829	0.9807	7.9129	0.5555	2.4387	1.8428	1.1732	1.1093	1.9483	2.1137	1.6706	2.7522	3.9261	2.674	1.977	2.5895	0.7099	0.2042	0.3431	0	2.7774	1.3377
	Glyma.18G272300	sp|Q69F95|C85A_PHAVU Cytochrome P450 85A OS=Phaseolus vulgaris GN=BA13 PE=3 SV=2//0	4.0593	1.9809	1.0278	0.3061	5.361	5.1593	2.5443	3.6702	4.2737	8.5685	2.6295	3.8603	5.0664	3.8455	1.3348	0.5002	0.7108	2.0843	1.424	1.6047	1.4021	0.662	1.1803	1.0168	0.9077	0.101	1.9601	0.5308
	Glyma.18G281000	-//-	0.6352	0	0.7695	0.8928	4.6969	5.1839	3.4019	0.1695	0.298	0	1.9014	0.8089	0.5624	0	1.4441	2.4285	2.4772	2.1015	3.1854	1.9193	2.4251	1.9961	0.7354	1.2685	0.527	0.0611	1.5523	0.3306
	Glyma.18G278100	sp|Q96502|COL2_ARATH Zinc finger protein CONSTANS-LIKE 2 OS=Arabidopsis thaliana GN=COL2 PE=1 SV=1//4.43066e-89	108.242	226.634	25.6183	51.9946	17.5252	47.4956	38.1452	178.003	158.776	179.785	58.0494	23.5879	36.2264	23.9934	72.5323	41.1691	46.4081	35.9089	168.749	153.681	190.578	5.7516	1.0755	0.2007	0.3379	0.246	40.1494	0
	Glyma.18G273700	sp|Q9FN03|UVR8_ARATH Ultraviolet-B receptor UVR8 OS=Arabidopsis thaliana GN=UVR8 PE=1 SV=1//2.17085e-10	1.9956	4.8832	2.4989	3.2342	3.031	3.9786	4.8213	3.5942	4.1369	10.7854	5.4739	4.8861	5.0335	4.9946	2.1149	2.0485	1.9284	1.9722	2.2386	3.0431	3.4463	3.0175	1.9056	0.624	0.6928	0.1392	3.5358	2.3399
	Glyma.18G279100	-//-	2.1907	1.7742	2.2722	1.8275	0	1.975	2.2542	0	0	0.6892	2.1113	2.8418	0	0	1.2706	0.7798	0.8333	0.6096	0	1.7721	0.8018	0	0	0	0.7576	0	1.0866	0
	Glyma.18G283200	sp|Q9M667|RPP13_ARATH Disease resistance protein RPP13 OS=Arabidopsis thaliana GN=RPP13 PE=2 SV=2//1.21207e-79	8.3622	8.6339	19.6022	7.2378	12.8717	6.7418	5.2826	3.3757	4.5253	2.7308	4.5983	13.4014	5.3183	12.1093	13.6203	5.8065	7.9368	4.7707	4.8655	4.3344	2.2258	3.1118	1.7255	1.279	1.1255	0.2632	8.7295	14.5793
	Glyma.18G284800	sp|A6XIG7|SLMH_RHIRD 4-sulfomuconolactone hydrolase OS=Rhizobium radiobacter PE=1 SV=1//5.80192e-12	9.081	15.2226	3.5204	5.4013	9.7534	17.5253	13.358	12.6633	17.0959	4.5117	6.2008	1.6975	3.8268	4.7031	5.5477	6.086	3.8079	2.3734	2.6409	1.9564	2.4274	2.1082	2.3464	1.231	2.2333	1.6525	9.28	1.007
	Glyma.18G276300	sp|Q9BWU0|NADAP_HUMAN Kanadaptin OS=Homo sapiens GN=SLC4A1AP PE=1 SV=1//8.42397e-06	0.6692	1.3007	3.0017	3.279	3.9504	3.675	5.2127	1.1997	1.6104	0.5553	4.8899	3.2145	1.4524	1.2814	8.8203	3.3869	2.5219	2.2297	4.4013	3.4008	3.0626	5.8377	4.1483	1.5633	2.7304	0.814	4.8642	3.3757
	Glyma.18G271400	sp|Q3E8W4|ANX2_ARATH Receptor-like protein kinase ANXUR2 OS=Arabidopsis thaliana GN=ANX2 PE=2 SV=1//4.06755e-58	0.4008	1.3509	1.1156	0.3957	0.3111	0.656	0.8733	0.0883	0.2657	0.9882	0.6522	1.3232	1.5009	0.6557	0.9648	0.4717	0.7123	0	0	0.1547	0	0.1505	0.1625	0	0	0	1.3276	1.6224
	Glyma.18G272000	sp|Q94KT8|COBRA_ARATH Protein COBRA OS=Arabidopsis thaliana GN=COB PE=2 SV=1//4.44448e-63	7.5649	8.6206	21.9419	11.6455	8.7199	7.9426	9.8837	8.3368	9.669	2.0005	8.7863	10.3124	14.0813	7.0077	7.4278	6.5409	6.8221	8.608	7.3947	11.2752	8.8141	2.5649	1.66	1.2499	0.6545	0.0374	10.2482	23.4397
	Glyma.18G282200	sp|Q93Y09|SCP45_ARATH Serine carboxypeptidase-like 45 OS=Arabidopsis thaliana GN=SCPL45 PE=2 SV=1//0	0.4925	0	0.8269	4.1249	3.1336	2.5448	3.5999	0.063	0.1127	0	3.5055	1.8539	0.979	3.217	5.3109	3.6222	3.8795	1.7749	3.3632	2.918	4.1708	5.7757	3.3169	2.315	0.7926	0.4345	7.2824	3.065
	Glyma.18G276500	sp|Q9SIC9|PP178_ARATH Pentatricopeptide repeat-containing protein At2g31400, chloroplastic OS=Arabidopsis thaliana GN=At2g31400 PE=2 SV=1//0	7.0605	2.4686	1.9727	3.7538	2.9809	3.9751	3.8895	7.7848	5.5799	0.6494	2.8735	2.1252	1.5691	1.6813	3.3897	2.4464	1.8366	1.6715	2.4057	3.1148	2.1105	2.7118	2.2961	0.9939	0.9669	0.4233	3.7701	1.2332
	Glyma.18G272500	sp|Q3E8W4|ANX2_ARATH Receptor-like protein kinase ANXUR2 OS=Arabidopsis thaliana GN=ANX2 PE=2 SV=1//1.47251e-60	6.8588	19.5264	17.5929	22.4545	4.9803	9.8491	5.9872	4.0708	8.5952	0.7979	11.9696	8.5792	7.2356	7.2515	9.0564	6.8248	8.7814	9.277	6.8299	9.278	8.7477	3.756	2.479	1.2988	2.843	1.9001	11.2996	6.446
	Glyma.18G275500	sp|Q8W486|Y1491_ARATH Uncharacterized protein At1g04910 OS=Arabidopsis thaliana GN=At1g04910 PE=2 SV=1//6.14744e-10	4.5723	1.1133	4.3425	4.893	8.5315	11.9186	11.0804	2.3662	4.2948	0.2027	9.1829	8.4374	4.0348	1.4217	2.5725	3.7645	3.257	2.7453	4.4184	4.1886	3.9647	3.6931	1.7264	0.4757	0.5471	1.1582	7.4256	2.904
	Glyma.18G275000	sp|Q9STF3|PP265_ARATH Pentatricopeptide repeat-containing protein At3g46790, chloroplastic OS=Arabidopsis thaliana GN=CRR2 PE=2 SV=1//0	1.0474	1.3667	0	0.4081	0.9373	1.8473	1.9182	0.9404	2.0863	0.0725	1.057	0.5635	1.356	0.1527	1.0116	0.693	0.6891	0.4907	0.5817	0.3265	0.2721	0.8184	0.4726	0.388	0.2425	0.1052	0.8693	0.4151
	Glyma.18G278800	sp|Q96471|DCAM_IPONI S-adenosylmethionine decarboxylase proenzyme OS=Ipomoea nil GN=SAMDC PE=3 SV=1//1.00694e-174	20.1449	20.8468	10.0202	9.4582	4.3239	5.7248	10.2046	15.2821	29.8234	34.8297	39.4275	22.1794	48.0627	42.4814	12.2897	8.4748	9.1302	7.9535	17.3888	14.9352	17.2953	13.4737	13.4737	2.6905	4.1249	31.8512	9.2472	15.0947
	Glyma.18G275100	sp|Q9M3B4|RID3_ARATH Protein ROOT INITIATION DEFECTIVE 3 OS=Arabidopsis thaliana GN=RID3 PE=1 SV=1//3.83449e-165	0.4119	0.8099	0.4451	0.7181	3.6728	0.8069	1.822	0.1544	0.677	0.5587	1.304	0.8448	1.6407	1.7076	2.5823	1.9792	0.855	0.6388	1.9267	1.2245	0.9197	2.561	1.9063	1.2145	1.105	0.4376	2.2463	2.5125
	Glyma.18G276600	sp|Q84J46|PP262_ARATH Pentatricopeptide repeat-containing protein At3g29290 OS=Arabidopsis thaliana GN=EMB2076 PE=2 SV=1//8.17026e-147	2.1069	2.0434	0.5365	0.6681	1.1122	1.8686	1.3298	0.8236	0.9592	0.4572	0.5997	0.1556	0.508	0.5907	1.0679	0.4783	0.7284	0.4741	0.5633	0.552	0.4846	0.4743	0.5408	0.2062	0.1949	0.8763	0.993	0.23
	Glyma.18G284700	sp|Q8LJW3|ACR4_ARATH ACT domain-containing protein ACR4 OS=Arabidopsis thaliana GN=ACR4 PE=2 SV=1//1.65613e-165	8.6084	4.5624	9.7025	7.4047	17.4778	17.6232	20.1566	10.7865	9.5175	0.9798	11.9947	12.6633	3.1705	6.0169	25.5669	15.4416	11.1801	5.6319	7.2009	5.8262	4.9453	4.7615	11.9753	8.5512	14.2034	6.0207	15.2816	1.5169
	Glyma.18G283100	sp|Q9S9K4|ASPL2_ARATH Aspartic proteinase-like protein 2 OS=Arabidopsis thaliana GN=At1g65240 PE=1 SV=2//6.48028e-137	7.9309	14.3366	9.373	6.92	4.5486	4.4178	8.4144	7.1089	8.769	3.5373	10.1012	6.1782	11.5884	7.9065	6.8738	2.8591	3.1785	4.2729	2.8472	4.5818	4.2889	4.38	4.2634	1.5151	2.2001	1.668	6.7267	4.5024
	Glyma.18G275400	sp|Q9CAA4|BIM2_ARATH Transcription factor BIM2 OS=Arabidopsis thaliana GN=BIM2 PE=1 SV=1//5.62069e-54	3.2161	2.6216	2.9769	3.065	4.3636	4.7417	5.3627	3.8719	2.8532	3.0711	6.8056	5.6443	11.043	6.3205	8.0768	4.2636	4.8852	3.3399	4.4341	3.8197	4.2915	6.2504	3.8605	3.1946	3.7454	2.0545	5.5808	4.2661
	Glyma.18G272700	sp|Q3E8W4|ANX2_ARATH Receptor-like protein kinase ANXUR2 OS=Arabidopsis thaliana GN=ANX2 PE=2 SV=1//1.09461e-54	6.8019	10.5978	9.0646	11.0916	4.0459	4.9338	3.7939	2.1769	4.7249	0.8475	4.9986	4.4795	3.747	4.5053	8.8062	3.2197	5.0706	4.426	4.5521	5.45	4.9146	2.7023	1.5353	1.2689	1.9266	0.7423	5.7958	3.4581
	Glyma.18G280500	sp|F4HRT5|CRWN1_ARATH Protein CROWDED NUCLEI 1 OS=Arabidopsis thaliana GN=CRWN1 PE=1 SV=1//0	11.1932	12.2564	11.4179	13.4017	21.8536	18.6821	34.8045	10.8809	16.6527	7.1829	29.965	28.2029	20.9375	16.7981	19.6275	10.2368	8.0246	5.9422	15.5785	11.9069	10.0433	22.6217	5.555	3.5865	1.8407	1.8923	25.0572	15.2246
	Glyma.18G278400	sp|Q9M891|PP208_ARATH Pentatricopeptide repeat-containing protein At3g02490, mitochondrial OS=Arabidopsis thaliana GN=At3g02490 PE=2 SV=1//0	1.4408	1.259	2.7631	3.4957	9.0984	6.0323	6.9364	1.1097	2.8776	0.8645	5.9655	3.4128	4.9991	2.4339	5.6529	7.2596	4.6819	4.1106	3.812	2.8464	1.9198	5.4207	4.7586	2.8073	1.2758	1.1068	4.8084	5.3463
	Glyma.18G275600	sp|Q9SI52|P4KG7_ARATH Phosphatidylinositol 4-kinase gamma 7 OS=Arabidopsis thaliana GN=PI4KG7 PE=1 SV=2//0	10.2894	9.7345	6.884	13.8322	3.5109	9.0776	7.7058	5.8155	10.7648	3.0293	15.7951	16.4821	10.0822	7.2614	4.5252	2.5243	2.1901	4.6186	3.1929	6.0149	7.5763	5.2241	9.7865	3.871	8.3437	10.4391	6.6765	2.3901
	Glyma.18G281200	sp|O49884|RL30_LUPLU 60S ribosomal protein L30 OS=Lupinus luteus GN=RPL30 PE=3 SV=1//8.59832e-68	19.5488	9.7257	41.3548	50.8405	95.8862	100.595	100.819	8.7564	10.7201	3.2071	49.4431	31.9627	32.035	33.8633	60.204	119.047	70.1063	48.3582	64.3039	36.597	23.3303	107.777	74.4985	100.892	76.0936	17.9646	89.8048	105.01
	Glyma.18G275700	sp|Q9LFV3|Y5157_ARATH Probable leucine-rich repeat receptor-like serine/threonine-protein kinase At5g15730 OS=Arabidopsis thaliana GN=At5g15730 PE=2 SV=1//2.7133e-169	3.949	7.8362	10.004	4.8316	2.9651	3.7317	5.6896	2.4306	3.6721	4.3851	5.2551	4.6974	8.1524	9.0374	7.5872	3.3133	3.1115	3.9214	4.7034	6.0506	5.0889	4.5605	2.5983	1.0507	1.5745	0.9673	7.4723	7.8895
	Glyma.18G276200	sp|Q8L6J3|RPO2B_TOBAC DNA-directed RNA polymerase 2B, chloroplastic/mitochondrial OS=Nicotiana tabacum GN=RPOT2-TOM PE=2 SV=2//0	0.7032	0.8599	1.2559	1.5053	3.3776	1.9022	3.3312	0.2697	1.1761	0.7858	2.5533	1.7411	2.6334	1.7836	2.8034	2.1734	1.2345	1.3567	2.1555	2.0041	1.3166	2.9507	1.4414	0.5935	0.6768	0.5143	2.7546	2.4361
	Glyma.18G282000	sp|Q5W7F2|AGD3_ARATH ADP-ribosylation factor GTPase-activating protein AGD3 OS=Arabidopsis thaliana GN=AGD3 PE=1 SV=1//0	2.5235	0.7186	4.2549	5.0385	4.5606	4.1928	6.5005	1.0812	1.9284	0.4313	5.9221	3.2559	1.1848	2.4393	3.9954	4.24	3.9365	3.2656	5.3532	5.7901	3.8392	5.0502	3.0814	1.2318	1.4475	0.4063	6.5542	2.682
	Glyma.18G273900	sp|P39598|YWBO_BACSU Uncharacterized protein YwbO OS=Bacillus subtilis (strain 168) GN=ywbO PE=4 SV=1//3.17261e-10	22.2506	34.8201	24.9283	21.8217	10.4995	19.8679	23.8624	17.4843	25.1515	15.6592	30.1627	28.2868	38.8044	32.7249	24.5946	15.3727	21.4889	16.754	19.5011	20.1844	17.0142	9.6111	4.422	3.5822	1.7178	0.7497	31.6818	33.0535
	Glyma.18G278000	sp|Q4QQT6|BRX1_RAT Ribosome biogenesis protein BRX1 homolog OS=Rattus norvegicus GN=Brix1 PE=2 SV=1//7.19288e-78	2.2577	2.2083	1.1281	1.663	3.9705	2.1629	3.6032	2.227	2.2567	1.4072	1.7252	0.7295	2.6114	1.8816	3.6499	3.0912	1.9074	1.0274	2.5957	1.9501	1.686	3.6413	1.4059	0.7679	0.8087	1.2429	2.657	2.8563
	Glyma.18G272800	sp|Q3E8W4|ANX2_ARATH Receptor-like protein kinase ANXUR2 OS=Arabidopsis thaliana GN=ANX2 PE=2 SV=1//1.18013e-57	1.1855	2.8488	2.0949	2.5593	1.8925	3.0195	3.566	1.9474	3.0706	2.0564	2.566	2.7381	3.8627	2.9923	3.8376	1.9199	1.5046	1.288	1.4933	1.7886	1.6891	1.8926	0.8297	0.443	0.4879	0.5356	3.9749	1.6751
	Glyma.18G276900	sp|Q8L7E5|WIT1_ARATH WPP domain-interacting tail-anchored protein 1 OS=Arabidopsis thaliana GN=WIT1 PE=1 SV=2//1.53879e-113	3.0125	2.4716	1.5792	4.7522	3.193	3.1077	3.9043	1.2672	1.6596	1.3725	4.606	3.0353	2.6346	2.8128	5.3521	3.2925	2.1266	1.4971	3.4916	2.6553	2.7711	3.7054	2.9364	1.7856	1.963	1.643	4.3211	3.7204
	Glyma.18G282300	sp|Q8LL04|CPL3_ARATH RNA polymerase II C-terminal domain phosphatase-like 3 OS=Arabidopsis thaliana GN=CPL3 PE=1 SV=2//0	1.7103	2.4033	2.2186	3.5262	2.3598	2.5293	2.883	0.7927	3.1323	3.2503	3.3958	3.0892	5.1067	4.0039	4.2599	2.1883	2.1397	2.1183	3.9646	3.9486	3.1741	4.6294	2.492	0.5132	0.5905	0.8179	2.8909	3.0478
	Glyma.18G274000	sp|Q8LE94|RING3_ARATH E3 ubiquitin-protein ligase At3g02290 OS=Arabidopsis thaliana GN=At3g02290 PE=2 SV=1//1.6709e-80	4.3692	5.2349	2.7319	4.0603	1.7069	1.96	2.6007	2.3915	2.6254	5.4556	4.3014	3.3146	4.6295	4.6303	3.3232	1.8996	1.9025	1.4237	1.7792	2.2401	2.1463	2.159	2.2744	1.5917	1.7468	3.1636	3.2567	4.8176
	Glyma.18G275200	sp|Q9SRU2|BIG_ARATH Auxin transport protein BIG OS=Arabidopsis thaliana GN=BIG PE=1 SV=2//0	2.5941	4.3877	3.2418	4.0903	2.032	2.8003	6.1098	2.4401	4.4128	1.2468	6.4672	6.5333	4.4291	4.4544	5.4247	2.3866	1.7452	3.3134	4.0355	5.9974	3.9099	4.3281	3.8163	0.4904	0.9829	0.5996	5.6357	3.3284
	Glyma.18G282800	sp|F4IRR2|SAD2_ARATH Importin beta-like SAD2 OS=Arabidopsis thaliana GN=SAD2 PE=1 SV=1//0	5.5907	5.4749	7.0157	6.7166	7.8785	4.8067	8.4288	3.0675	4.135	4.6876	6.5869	7.9354	11.0795	11.6248	7.2295	7.6727	6.6882	6.4855	8.603	10.4103	6.2714	7.1055	5.9449	1.1949	1.9032	1.2645	7.6908	9.3523
	Glyma.18G282400	-//-	5.8384	18.9794	9.1854	8.9073	8.7679	11.425	13.8308	10.4307	13.0808	7.6365	19.8912	11.5385	9.7663	11.0982	12.3197	9.6243	8.6273	7.7003	9.9192	13.1191	14.4046	12.3118	19.5365	10.4366	10.9073	13.4547	12.0324	3.4922
	Glyma.18G279500	sp|Q8LGU6|CD27B_ARATH Cell division cycle protein 27 homolog B OS=Arabidopsis thaliana GN=CDC27B PE=1 SV=1//0	1.0445	2.9204	2.1502	2.8085	3.0065	1.889	2.9198	1.0617	1.7936	1.8845	2.2685	2.804	1.983	1.2542	3.2402	1.7901	1.2885	1.0968	1.3112	1.4506	1.5221	2.5837	1.4193	0.5263	0.3783	0.8048	2.7889	2.8414
	Glyma.18G282700	sp|P0CB22|ATX2_ARATH Histone-lysine N-methyltransferase ATX2 OS=Arabidopsis thaliana GN=ATX2 PE=2 SV=1//0	4.3721	2.3297	4.3925	3.5794	5.4161	5.1229	6.2221	1.9844	4.1353	2.3068	5.7889	6.0978	4.7686	7.1562	6.1622	3.493	3.2851	2.7149	5.1141	4.7269	2.9063	6.4467	3.6945	0.9982	1.1505	0.7437	6.7672	5.146
	Glyma.18G279000	sp|Q5U3G6|YIF1B_DANRE Protein YIF1B OS=Danio rerio GN=yif1b PE=2 SV=2//4.86251e-28	5.8594	6.5949	10.3661	9.4658	7.3919	4.809	10.3497	2.5698	5.2086	7.7444	8.8873	7.0814	10.6507	7.8536	6.7039	5.9997	5.7364	5.1053	5.2842	6.0583	6.1555	8.2049	5.8962	2.247	1.7309	1.5984	7.0552	10.715
	Glyma.18G274800	sp|Q8GXC7|FBK50_ARATH F-box/kelch-repeat protein At3g06240 OS=Arabidopsis thaliana GN=At3g06240 PE=2 SV=1//1.27751e-28	2.6917	3.9628	3.2931	4.0038	3.7723	3.8479	3.8371	1.5782	3.1825	4.1913	5.1843	4.4055	4.8509	3.165	2.6606	2.435	1.9222	2.027	2.6537	2.7238	2.3218	4.3349	4.7089	3.2708	2.6281	0.671	4.4664	5.2923
qPH19-2	Glyma.19G191000	sp|Q9LZR5|HDT3_ARATH Histone deacetylase HDT3 OS=Arabidopsis thaliana GN=HDT3 PE=1 SV=2//2.80819e-10	5.6958	6.5781	10.2463	12.2518	20.1861	18.3689	19.0334	3.3964	5.5714	5.3346	14.3572	9.5321	5.7776	8.3582	13.5962	18.7329	14.1361	7.0091	9.8063	8.6859	7.7506	21.9314	9.799	11.6702	5.7287	3.9735	18.8049	12.019
	Glyma.19G191100	sp|Q9FMY5|U2AFB_ARATH Splicing factor U2af small subunit B OS=Arabidopsis thaliana GN=U2AF35B PE=1 SV=1//5.09046e-102	26.5739	28.2894	27.6171	36.9889	54.1597	44.3256	38.0101	15.4129	26.9423	30.4812	34.6624	37.6898	42.1309	40.8768	37.933	45.112	37.5042	22.0065	42.375	36.7631	35.5537	64.6662	43.2229	39.6462	30.0669	14.1816	40.7344	43.5297
	Glyma.19G191200	sp|F4IFC5|SYTM2_ARATH Threonine--tRNA ligase, chloroplastic/mitochondrial 2 OS=Arabidopsis thaliana GN=EMB2761 PE=2 SV=1//0	40.9629	17.8118	8.6047	10.8196	13.299	17.568	10.4601	30.8276	23.0458	8.0387	7.5956	6.1673	7.8272	5.5981	6.7935	5.1385	5.6286	5.6615	4.2966	5.001	4.4016	4.2874	2.9152	1.6061	1.7651	1.3529	7.772	3.4569
	Glyma.19G191600	sp|Q05609|CTR1_ARATH Serine/threonine-protein kinase CTR1 OS=Arabidopsis thaliana GN=CTR1 PE=1 SV=1//0	1.0044	1.4434	1.7427	2.1952	2.0672	2.1282	3.8262	0.8285	2.3916	1.8699	3.1698	3.8359	2.6606	3.1157	3.485	2.4644	1.9971	1.6527	2.7621	3.6332	2.9131	3.1839	2.4992	0.6381	0.7476	0.3955	3.1765	3.2755
	Glyma.19G191700	sp|Q8GYY1|HSFA3_ARATH Heat stress transcription factor A-3 OS=Arabidopsis thaliana GN=HSFA3 PE=2 SV=2//5.61709e-21	0	0	0.3339	0.4186	0	0.7329	0	0.2345	0.764	0	3.0061	0.105	0.1346	0	0.7919	0.0713	0.3258	0.4736	0	0.2515	0	0.1001	0.0534	0	0	0	0.3934	0
	Glyma.19G191800	sp|Q0WPF2|PCFS4_ARATH Polyadenylation and cleavage factor homolog 4 OS=Arabidopsis thaliana GN=PCFS4 PE=1 SV=1//4.62272e-28	3.8022	5.8867	3.064	3.7794	4.3662	3.4649	4.5443	1.9965	2.6987	2.7626	4.548	4.7624	4.0554	4.838	5.0088	2.2771	1.9508	2.7643	3.3615	4.0161	2.6834	5.142	2.4065	1.1542	1.2226	1.2495	4.4384	3.0167
	Glyma.19G191900	sp|Q0WPF2|PCFS4_ARATH Polyadenylation and cleavage factor homolog 4 OS=Arabidopsis thaliana GN=PCFS4 PE=1 SV=1//2.53509e-24	1.5483	1.8563	1.8241	2.4737	2.5352	1.8772	4.4334	0.8077	1.961	1.5201	5.1124	3.4996	5.2148	2.7467	4.6358	1.6736	1.4677	1.4131	2.9667	2.4633	2.1932	2.9129	2.192	0.7131	1.0123	0.7449	3.4159	2.2489
	Glyma.19G192500	-//-	1.3801	0	2.1761	1.5988	4.4264	9.4781	5.6397	0.3697	0.634	0.1147	11.8778	4.9958	6.3151	2.788	5.7596	5.2524	4.354	3.8026	5.9871	5.5399	7.6107	7.0368	0.8536	0.4937	0.2214	0.0495	6.1063	1.2446
	Glyma.19G193200	sp|Q9SLF7|RLA22_ARATH 60S acidic ribosomal protein P2-2 OS=Arabidopsis thaliana GN=RPP2B PE=1 SV=1//3.10586e-19	56.5781	23.2567	221.559	181.079	1315.1	830.289	625.244	26.4138	57.1857	24.8971	403.233	234.262	166.874	218.939	414.465	1133.42	639.998	237.151	440.084	317.106	157.868	682.484	476.838	530.157	266.466	66.9643	418.331	562.415
	Glyma.19G193900	sp|Q8S340|PPA22_ARATH Purple acid phosphatase 22 OS=Arabidopsis thaliana GN=PAP22 PE=2 SV=1//0	0.2249	4.0407	1.2186	3.6922	0.63	7.7028	0.4358	17.0518	2.5596	10.5337	4.9154	5.425	11.5582	8.8965	0.2542	0.2114	0.1179	0.5187	1.743	2.6733	1.7928	6.2416	2.4341	0.662	0.7341	0.1503	0.5363	1.4399
	Glyma.19G194000	sp|Q9LXI7|PPA20_ARATH Probable purple acid phosphatase 20 OS=Arabidopsis thaliana GN=PAP20 PE=2 SV=1//0	4.6515	4.1976	14.0361	11.0731	1.04	5.1376	0.5725	24.6828	6.1652	20.5369	1.7111	0	1.8407	3.2052	0.5171	0.5889	1.2079	1.3743	7.1571	8.0195	10.6014	2.7814	10.1805	3.3109	2.7603	1.9353	2.1076	0.2704
	Glyma.19G194300	sp|P93003|TFL1_ARATH Protein TERMINAL FLOWER 1 OS=Arabidopsis thaliana GN=TFL1 PE=1 SV=1//9.13458e-91	0	0	0.5849	0.3029	0.1439	0	0	0	0	0	0	0	0	0	0	0	0	0	0	0	0	0	0	0	0	0	1.0509	3.5252
Gene expression was measured and presented as Fragments Per Kilobase of transcript per Million mapped reads (FPKM) values
